# Supplementary material for: Identification of biomarkers for amyotrophic lateral sclerosis by comprehensive analysis of exosomal mRNAs in human cerebrospinal fluid
Source: BMC Med Genomics. 2019 Jan 10;12:7. doi: 10.1186/s12920-019-0473-z (PMC6329125; doi:10.1186/s12920-019-0473-z)
Supplement: Supplementary file 1 — Mapping profile of exoRNA-seq. Mapping profile of exoRNA-seq reads to human genome reference B37.3 are summarized. (XLSX 11 kb) [file 12920_2019_473_MOESM1_ESM.xlsx]

## Sheet: Sheet1
metric	NH_1	NH_2	NH_3	NH_4	ALS_1	ALS_2	ALS_3	ALS_4
Alignment_All	95448806	95842080	104229750	96743104	67294398	67314862	71606168	59877490
Alignment_Mapped	60623044	40284207	54089758	30168826	23718245	23604092	44024882	21196954
Alignment_Unmapped	34825762	55557873	50139992	66574278	43576153	43710770	27581286	38680536
Coverage_GeneWith10RPKM	1349	3069	3428	916	1383	2144	1367	2731
Coverage_GeneWith1RPKM	4590	4529	4985	2059	3161	3321	3920	3598
Coverage_GeneWithCoverage	20598	14601	15831	12857	14390	11567	18805	9814
Profile_Gene	32565226	32517232	43861913	18290879	14460423	17380982	23732178	18771845
Profile_Exon	5684008	16893081	23265887	5270643	3653929	7718637	3779382	10979858
Profile_ExonJunction	1649740	8378251	10963078	2051789	1447947	3770510	1216533	5595040
Profile_Intron	25231478	7245900	9632948	10968447	9358547	5891835	18736263	2196947
Profile_InterGene	28057818	7766975	10227845	11877947	9257822	6223110	20292704	2425109
Alignment_MappedRate	0.6351	0.4203	0.5189	0.3118	0.3525	0.3507	0.6148	0.354
Alignment_UnmappedRate	0.3649	0.5797	0.4811	0.6882	0.6475	0.6493	0.3852	0.646
Coverage_GeneWith10RPKMRate	0.0444	0.101	0.1129	0.0302	0.0455	0.0706	0.045	0.0899
Coverage_GeneWith1RPKMRate	0.1511	0.1491	0.1641	0.0678	0.1041	0.1093	0.1291	0.1185
Coverage_GeneWithCoverageRate	0.6782	0.4807	0.5212	0.4233	0.4738	0.3808	0.6191	0.3231
Profile_GeneRate	0.5372	0.8072	0.8109	0.6063	0.6097	0.7364	0.5391	0.8856
Profile_ExonRate	0.0938	0.4193	0.4301	0.1747	0.1541	0.327	0.0858	0.518
Profile_ExonJunctionRate	0.0272	0.208	0.2027	0.068	0.061	0.1597	0.0276	0.264
Profile_IntronRate	0.4162	0.1799	0.1781	0.3636	0.3946	0.2496	0.4256	0.1036
Profile_InterGeneRate	0.4628	0.1928	0.1891	0.3937	0.3903	0.2636	0.4609	0.1144
