# Supplementary material for: Identification of biomarkers for amyotrophic lateral sclerosis by comprehensive analysis of exosomal mRNAs in human cerebrospinal fluid
Source: BMC Med Genomics. 2019 Jan 10;12:7. doi: 10.1186/s12920-019-0473-z (PMC6329125; doi:10.1186/s12920-019-0473-z)
Supplement: Supplementary file 2 — CPM in exoRNA-seq. CPM values for all genes and specimens generated from exoRNA-seq are listed. (XLSX 2194 kb) [file 12920_2019_473_MOESM2_ESM.xlsx]

## Sheet: Sheet1
geneid	NH_1	NH_2	NH_3	NH_4	ALS_1	ALS_2	ALS_3	ALS_4
FTL	59992.5	85608.8	51572.6	49674.4	44389.5	50253	39569.5	82022.3
FTH1	35747.6	54050.9	41009.5	37610.2	34101.3	31001.7	23874.3	47749.1
EEF1A1	17053.9	12720.6	12537.4	16114.9	16996.7	14633.9	9221.6	16424.5
TMSB4X	11761	17300	20426.6	7180.24	10533.7	7709.37	9650.93	15142.7
TTR	4778.56	6586.55	3059	6541.89	15830.9	15353.2	6687.96	6781.11
ACTB	6046.62	9679.56	10446.9	4415.38	7118.28	8584.07	7800.37	4280.37
TUBA1B	4923.72	8978.27	5835.8	9697.09	1523.72	5783.73	1932.5	6779.22
RPL3	3169.27	3626.28	2236.23	7756.29	3040.36	4593.86	3460.42	4889.74
GAPDH	4996.03	5045.95	3809.51	1664.9	3107.78	4448.27	4334.57	3947.78
CALM2	1770.94	3286.95	2240.07	2738.73	5689.85	4126.34	2730.11	4484.96
RPS2	3010.7	3945.38	2788.63	1232.87	4193.36	3877.67	1493.75	3735.04
SERF2	1993.77	2726.67	3023.08	3126.25	4827.6	2992.79	1645.91	2959.24
UBC	2894.2	2598.64	3295.69	2724.21	0.455552	3350.21	2185.21	6178.33
RPL21	2530.2	4159.48	2955.17	2059.37	1701.49	3076.48	2279.95	4306.42
ENSG00000210082	16910.1	1723.1	1159.54	983.663	259.209	239.048	1061.76	532.716
RPL7	3735.04	3642.73	2848.2	2079.72	2102.83	3124.95	1724.17	2845.78
UBB	2751.9	1904.8	2742.99	2009.25	2110.91	4508.62	2731.88	1826.97
ALDOA	1757.93	974.877	1720.47	5236.08	1943.84	3570.93	3309.53	1758.33
EEF1G	3115.84	2996.25	2132.02	1822.06	1614.48	2982.82	1489.79	4051.99
RPS6	1904.16	3122.88	2180.5	4252.73	1661.85	1937.59	1634.64	2994.3
GPX3	5476.87	1582.96	1147.39	5821.52	1802.16	1541.61	1428.43	843.248
RPL15	2665.03	2269.17	1640.81	621.727	2844.68	3670.99	2310.6	3415.1
VIM	1285.65	4192.88	2130.93	3499.17	1550.24	1653.92	2851.83	1809.58
TPT1	1513.06	1977.98	2157.57	3004.52	2401.2	1800.08	3268.28	2832.93
RPS3A	2254.67	1970.16	2081.61	2383.31	1123.44	2819.05	2143.71	2895.46
SEPW1	1539.17	1463.42	1615.67	2728.11	2994.01	3523.71	1807.88	1760.88
EIF1	2323.7	2078.88	1855.11	1457.34	3725.05	1735.85	1800.12	2429.34
MYL6	1664.4	3368.13	2472.33	1550.94	2042.7	1032.55	2165.78	2637.36
ACTG1	1303.91	1731.37	3974.67	2068.9	2998.17	1846.97	996.858	1736.93
RPL13	1759.98	1983.58	1954.33	1680.24	2577.97	1967.59	1867.01	2657.55
GPX1	940.096	1966.2	1191.84	1524.96	4479.9	1858.16	1206.62	2694.78
ENSG00000198712	8696.14	657.149	893.224	3446.27	369.453	415.403	316.87	355.624
RPS14	1051.4	2050.13	1458.43	1824.88	2333.79	1358.33	1727.19	3257.9
ENSG00000198804	9916.04	926.585	1165.52	1902.21	44.1886	808.305	15.089	209.731
SLC25A6	732.555	1563.16	1488.86	0	3990.18	2871.47	1454.08	2019.84
ARPC1B	903.72	2169.09	2483.21	3550.2	671.484	1585.45	732.824	2009.55
RPL10	2012.73	2379.64	1534.91	1619.19	1231.81	1326.98	1547.13	2378.08
ANXA2	954.272	1604.72	2999.68	0	2655.2	1463.03	1976.02	2333.27
RPS18	1274.49	2097.5	1592	1384.68	2823.51	1795.66	320.39	2538.39
TMSB10	1461.34	2245.36	2770.63	941.086	1411.3	1299.86	1062.77	2290.91
RPL13A	1609.64	2163.84	1916.99	1140.8	1449.1	2110.47	991.846	1959.14
CALM1	1163.05	1547.49	1196.07	4268.39	1141.16	1181.21	1033.6	1563.41
PPIA	1466.13	1340.64	2665.5	1719.37	414.36	2017.59	1133.69	2298.64
OAZ1	1073.32	1774.41	1897.97	3421.22	756.217	1853.74	1126.65	1123.76
RPL18A	1141.13	1802.21	1471.24	1855.25	2164.33	1767	981.29	1707.08
RPL4	3385.71	1615.15	1600.5	0	0.455552	1756.04	2659.19	1823.08
B2M	490.083	2747.22	1626.19	1802.97	2052.26	1098.51	1019.01	1963.86
RPL19	1914.44	1420.26	1508.46	1806.41	2382.99	1436.02	248.969	1958.1
SKP1	476.376	1396.25	957.021	3003.89	1818.11	2132.4	1190.01	1444.52
RPS19	821.257	2119.51	1481.68	898.822	1492.39	1834.31	725.782	2789.68
GNAS	815.777	1393.06	1524.02	3449.4	1254.59	1276.98	801.73	1531.95
H3F3B	868.327	1490.14	1929.79	2111.92	1194.46	1380.42	603.561	2064.12
RPL23A	980.059	2242.15	940.025	474.3	1638.62	1602.83	1185.92	2279.38
GPX4	988.727	620.048	878.556	1961.69	931.604	1863.54	2110.45	1823.74
PTMA	928.769	1866.34	1622.66	791.126	1625.41	701.377	1700.53	1599.32
GUK1	769.2	2300.88	2047.91	1421.02	885.138	648.298	1667.84	1002.64
TRPM3	949.348	581.409	595.781	556.292	2740.03	2620.2	2151.35	495.796
HSP90AA1	310.297	677.813	817.869	5188.71	1326.57	486.752	1395.23	283.013
AIFM3	189.047	786.874	482.066	5258.62	1110.18	1322.56	1178.45	76.5478
RPL31	992.837	1233.21	1392.01	606.415	1884.62	1064.09	1239.31	1990.08
RPLP1	1014.76	1606.29	1465.22	1068.51	1399	1087.93	949.603	1730.15
RPL5	598.99	1743.16	344.415	1232.24	1790.32	1411.22	1959.06	1191.66
FABP5	890.436	1222.53	842.558	1812.04	1552.98	1463.72	2030.98	354.314
RPL8	1365.45	2057.44	1468.81	628.956	2096.91	825.229	458.706	1078.93
GSTP1	806.53	997.345	919.871	2612.56	1644.54	608.873	1708.08	613.593
PRDX5	669.197	1205.75	867.731	1853.68	1849.09	2050.47	633.739	768.007
HSPA8	2583.29	1098.4	1053.29	0.626138	1298.32	1873.54	1000.91	946.802
LDHB	1008.25	1713.29	1077.76	0	809.972	2355.49	1826.78	989.142
HMGN2	1268.44	852.366	729.37	2154.85	506.118	825.612	635.246	2799.11
HLA-DRA	715.774	2725.35	1215.8	0	1385.79	1118.13	844.985	1745.48
GABARAP	1489.43	1372.92	1012.94	2487.96	4.55552	912.54	1156.83	1312.91
SAT1	609.607	1311.37	1286.58	2374	1860.02	1584.69	0	720.556
SOD1	851.737	898.867	824.303	1120.16	1869.59	1210.25	1576.8	1294.43
TXNIP	1034.96	1085.66	1522.93	0	1858.2	562.332	1405.79	2086.95
ENSG00000198888	6446.08	171.992	651.743	1111.71	454.641	96.3504	493.411	70.5219
IFITM3	748.864	1292.84	2153.28	1590.56	468.423	1109.41	932.537	1187.17
CA2	255.487	735.689	810.56	2963.05	1928.63	1344.29	644.66	667.838
RPS23	726.733	1377.31	655.33	2269.44	1578.49	884.847	913.892	873.266
RPL41	833.928	1247.93	1187.1	261.726	2220.82	949.657	621.668	1838.29
SNRPN	1178.12	1094.88	953.434	2026.2	93.3882	974.081	1016.5	1806.49
MIF	245.895	747.574	725.987	638.093	2815.63	1693.91	1136.98	1129.55
ENSG00000198786	4507.32	48.8945	417.692	3047.42	565.34	47.1175	64.8828	187.447
ARF1	366.106	506.764	1225.98	1009.02	2166.61	551.755	1432.45	1441.9
DCN	1977.11	1115.71	1676.66	0	712.028	617.912	1584.85	907.347
HLA-DPB1	1185.95	1851.42	717.703	0	1349.79	1536.38	683.442	1224.56
ISCU	1234.62	1246.12	473.803	859.688	2150.66	218.087	1462.13	751.36
RPS3	962.014	1738.51	1835.9	827.442	800.405	653.875	409.416	1121.4
IGFBP6	721.596	1051.23	1897	1275.44	1245.94	301.167	1156.83	686.343
ATP5G3	923.657	306.365	416.283	4492.23	315.242	1092.16	594.005	169.882
CMPK1	3.08228	503.062	155.97	2799.78	2685.48	1254.48	506.991	243.55
SH3BGRL3	1115.44	1543.96	1264.8	0	713.85	941.772	1048.69	1485.42
RHOA	1716.49	520.537	1343.71	0	728.428	1477.37	1725.18	592.62
TUBA1A	526.425	1287.42	1768.33	2589.04	146.334	753.375	371.963	649.717
COX4I1	688.718	660.076	485.268	2109.15	782.639	1119.09	1605.98	575.186
SRP9	1042.8	543.346	1145.37	964.81	1826.35	552.472	1090.67	846.015
GNB2L1	712.712	875.184	898.831	1301.89	1571.55	420.684	1063.36	1125.48
ISYNA1	300.694	0	157.869	4822.2	0	2262.98	0	397.57
NDUFA4	794.82	1203.42	608.635	30.6302	1721.08	1106.78	1009.95	1460.64
RPS27	741.117	1131.46	732.45	763.889	1220.88	998.506	820.843	1499.97
LDHA	1275.38	1976.1	712.145	2096.31	0	320.014	1193.54	326.786
INPP5K	0	0	149.821	6512.47	0.911104	0.192316	843.477	376.86
CD74	1433.95	1753.14	1241.23	0	551.218	1471.41	298.763	1133.86
GSTM3	792.936	955.746	360.767	1639.96	370.887	461.971	2019.38	1226.85
HLA-DPA1	456.52	2134.67	581.239	0	1260.52	1609.33	185.611	1550.18
AIF1	366.106	2037.04	719.448	575.108	1003.58	821.382	377.729	1815.74
RPS27A	931.534	1136.71	800.603	549.75	1671.42	744.071	465.245	1398.64
MRFAP1	1068.18	411.439	209.455	2249.72	1657.3	467.713	738.859	887.16
NACA	1084.95	1118.89	1151.04	0	745.282	1078.51	1775.47	725.405
RPS20	510.485	943.442	663.232	1311.81	1483.97	748.858	487.059	1504.82
TPI1	957.736	436.435	642.007	1.56535	2571.59	1151.2	904.336	920.455
DAZAP2	7.19199	1218.4	849.86	1912.54	2692.77	392.517	0	511.218
PNRC1	1010.65	1198.86	704.971	963.001	556.685	522.908	585.957	2040.29
EEF1D	1390.32	781.966	1052.75	1120.16	583.257	843.499	1409.81	335.569
PFN1	569.537	977.374	1383.68	509.051	1305.16	667.337	446.132	1631.97
PINK1	431.177	224.932	558.545	3145.09	1168.04	1312.17	194.648	451.445
PEBP1	565.427	784.378	1158.98	271.744	1438.18	808.113	1137.71	1293.64
HIGD1A	699.324	123.036	683.488	3255.07	555.774	1461.03	85.7017	593.537
PGK1	370.559	257.127	551.5	2733.09	0	962.735	1506.89	1061.76
NNAT	281.515	1192.84	489.368	1906.28	1205.39	226.741	802.233	1296.92
RBP1	229.459	449.296	877.118	3106.79	396.786	1299.05	800.442	207.371
RPL27A	790.605	1414.45	1117.24	1.36771	1349.39	1195.05	273.044	1182.74
CRABP1	323.982	1464.94	902.832	534.722	1022.71	396.364	849.009	1813.12
HNRNPA1	2351.02	997.517	1042.46	0	134.388	1026.13	1112.49	592.83
NGFRAP1	383.573	658.698	896.427	1214.4	1040.03	1040.43	1183.99	811.657
RPL9_3	921.034	1091.41	1228.34	1017.47	978.292	3.91625	1652.52	328.492
DSTN	321.242	661.195	764.669	1707.48	1358.46	0.192316	1530.97	829.484
H2AFZ	365.421	212.794	326.544	3455.66	826.372	639.259	542.199	712.297
TUBB	1.02743	729.027	3.20267	4353.85	865.549	783.688	7.54451	292.574
RPL18	496.932	699.76	623.752	2253.79	1606.73	478.483	175.033	656.457
EEF1B2	879.815	574.768	509.031	1957.62	1248.21	803.687	423.499	568.37
COTL1	0	1378.08	1131.76	1725.01	818.627	769.265	387.788	742.315
ATP5B	812.01	598.699	1137.46	0	696.995	2054.13	1595.41	49.2867
H3F3A	663.033	1128.72	622.108	901.952	1008.9	693.817	1287.47	601.236
HSBP1	581.524	651.554	1072.89	2543.37	257.387	519.446	928.981	324.82
DYNLL1	290.762	279.68	641.815	2080.66	727.972	494.445	744.392	1516.09
MYL12A	362.527	1189.14	560.862	2255.04	0	830.953	602.374	950.041
CNBP	1263.61	803.733	1418.09	13.6736	852.87	3.53092	1044.68	1252.46
RPS13	848.312	690.635	506.79	1027.81	1351.17	217.317	382.255	1568.52
ATP5A1	730.177	1334.66	282.996	770.613	2.16378	1478.54	1512.42	460.505
RPS9	340.421	809.256	1112.99	1825.19	553.496	458.097	294.739	1177.77
SRP14	1413.4	1716.56	583.847	0	671.028	777.919	491.902	895.807
RPS4X	605.154	1381.53	1322.57	0	833.66	893.501	548.235	906.167
MBP	478.781	110.701	654.915	0	1790.78	383.478	2038.02	1024.27
S100A10	868.518	902.31	1221.43	1265.74	771.705	552.14	392.315	479.759
GRSF1	56.4448	30.1022	166.701	5440.37	2.44727	3.06512	2.36973	695.4
EIF5	152.402	601.884	578.338	2669.54	0	0	1069.81	1321.3
RAC1	37.6723	461.054	754.421	2676.12	1047.77	183.47	596.519	553.164
RPLP0	695.225	1014.47	1647.71	595.141	54.6663	0	348.556	1922.44
ATP5J	348.64	374.714	323.726	2420.65	738.906	1113.9	157.932	785.834
EIF4G2	0.684951	1110.63	950.808	2103.2	35.0775	0	2004.83	0.131082
PPP1R1B	471.931	154.087	132.911	1964.51	1655.02	1583.15	0	221.921
GHITM	0	776.028	813.222	0	703.828	2273.56	744.895	844.821
RPS25	365.079	1007.67	580.516	407.616	899.716	685.03	802.233	1392.09
BAG1	463.856	151.696	561.62	1381.88	1363.92	1400.83	381.193	359.426
ARPC2	342.226	1267.64	916.337	1080.72	1147.1	482.542	392.827	376.883
PFDN5	518.73	858.945	633.746	2.38283	1459.3	907.736	728.826	896.579
GLUL	527.07	823.975	2503.53	0	0	570.217	1098.98	477.399
TPM3	381.163	976.703	1155.03	7.81477	392.68	1185.1	1085.3	810.784
SNX3	650.704	976.771	746.03	1305.5	0	1009.66	792.677	461.276
HSPB8	300.694	0	168.012	4245.22	791.75	0	380.746	0
RPL29	652.074	956.714	679.734	767.333	1147.99	670.03	209.234	738.383
PGAM1	0.342476	498.917	569.02	341.775	787.65	1161.36	1806.61	650.757
METRN	636.662	263.238	202.921	215.705	2270.02	354.439	995.373	855.963
YWHAZ	71.9199	859.872	1271.08	0.313069	0	260.011	2239.21	1018.9
ARPC1A	550.701	561.77	661.735	2013.35	1087.4	0	599.537	245.254
PRDX1	341.106	623.663	571.933	1468.61	523.885	751.764	488.884	903.939
PAIP2	1070.92	510.121	377.018	0	729.339	1038.31	855.548	1080.24
UAP1	926.397	0.0860819	528.825	4183.23	0	0	0	0
RPL6	306.951	585.271	616.58	4.45479	674.679	1121.59	1007.45	1303.87
RPL32	421.93	683.834	711.313	1216.27	768.972	632.528	257.016	913.245
CLTB	153.429	542.746	870.293	587.631	1044.13	922.156	642.792	830.009
UBE2D3	897.898	990.419	583.404	1637.66	0	400.402	844.883	224.092
CHCHD2	384.943	708.282	387.587	1257.91	900.171	237.703	952.117	748.214
RPS15	827.762	694.595	645.978	381.318	208.187	1192.17	318.881	1228.1
RPL34	645.567	752.614	435.883	383.51	1098.34	696.377	811.287	666.026
SPARC	963.384	342.175	493.595	2436.62	0	564.063	0	678.478
RPL22	44.8643	439.276	402.383	2704.92	114.344	785.996	62.368	826.469
RPS8	828.106	491.872	791.443	327.47	1140.7	493.676	402.877	898.04
YBX3	848.311	1134.56	1424.03	0	590.851	679.645	114.174	578.463
FUNDC2	244.185	145.909	195.042	2102.26	1370.76	125.967	888.238	293.491
CBR1	193.156	129.541	218.102	1922.21	611.807	1186.4	784.629	314.454
RPL14	363.024	616.949	1052.72	929.189	271.965	886.193	0	1211.06
ADI1	353.854	704.041	989.581	929.773	531.82	175.959	731.345	893.059
EEF2	598.647	135.062	299.514	2457.28	455.097	826.19	0.502968	529.701
ENSG00000198763	3911.76	117.157	463.234	587.944	2.73331	16.5392	150.387	45.6164
HPS3	0.344565	216.496	278.567	4761.47	0	0	0.502968	0
TPM4	962.02	874.334	1107.89	952.579	0.967775	0.262588	708.023	644.986
MYL12B	898.468	216.918	1577.94	0	491.996	350.06	601.731	1068.62
ATP5E	511.308	455.714	270.174	1021.22	989.9	633.102	441.605	820.561
BSG	171.38	0.0860819	133.861	3779.68	0.455552	16.7315	572.88	413.038
PARK7	611.967	563.164	716.851	982.934	447.808	358.067	1245.48	159.92
ATP5O	386.655	787.219	574.303	720.059	677.406	1321.21	0	558.145
PCP4	869.546	483.694	318.153	358.151	880.127	852.73	607.082	646.757
EIF4B	85.6189	90.8164	605.945	1683.06	85.1883	626.758	1809.68	0.131082
MRPL49	1.84838	215.027	374.459	2288.8	1775.67	0	2.37074	323.768
MGP	3687.43	205.994	598.963	9.07901	0	120.775	155.92	202.39
RPS11	613.031	739.271	600.885	209.443	656.906	824.267	684.539	604.286
COX7C	376.723	315.662	348.514	661.202	1190.36	971.004	414.445	639.94
S100A6	785.982	450.811	1272.48	481.5	641.418	268.281	386.782	617.001
IDH3A	0.684951	509.691	785.038	2915.93	0	0	670.959	0
PRDX3	0	690.291	0	0	823.638	1865.66	1056.73	445.546
TPM1	1.3699	1053.04	607.225	1.04778	0	242.101	1619.56	1354.32
SEPP1	484.973	693.598	0.0200935	2364.39	0.466167	0	260.824	1073.71
RAB13	833.034	404.585	723.043	2167.96	0.650756	0.236357	497.094	249.842
POMP	676.047	211.159	148.027	1742.86	883.771	595.795	150.387	442.269
ENO1	266.788	910.402	726.814	0.939208	699.212	829.267	608.591	794.223
COX5B	328.777	312.305	246.798	623.634	782.639	1427.56	624.686	486.837
PTGDS	234.596	603.778	543.813	549.75	555.774	960.619	637.763	735.499
ESD	467.822	130.672	421.215	1196.86	1381.23	655.221	469.772	83.3679
SAP18	797.283	567.71	472.33	909.466	51.933	339.246	824.867	840.364
HSP90AB1	280.488	531.383	469.447	0	38.7219	1616.42	1855.95	0
STXBP1	623.306	0	0.0640534	3944.98	0	0.192316	203.702	0
ANXA5	1308.6	417.669	1007.75	0	0	672.337	518.56	838.791
SLC13A4	55.481	484.124	177.3	2106.95	0.455552	1409.29	5.53264	504.139
S100A11	444.533	969.971	583.398	266.735	525.707	510.407	764.511	656.981
DNAJC8	39.7272	168.979	979.504	0	1648.19	0	1040.14	834.597
MAGED2	0	680.563	508.776	0	2701.88	0.192316	0	812.313
ARPC3	474.329	591.813	802.204	0	399.975	667.914	1209.64	538.745
NGRN	263.706	536.807	970.527	0	878.305	0	1260.49	764.861
PSMA7	584.263	338.818	518.32	919.797	1213.59	613.873	0	471.369
BRK1	0.684951	1018.87	530.106	0	882.405	0	893.27	1312.39
TSC22D1	165.758	698.296	851.59	1664.9	0.455552	0.192316	707.172	549.101
EIF3L	738.377	226.395	677.749	0	0	160.969	1382.66	1421.58
RPS5	135.963	387.024	901.999	737.278	397.697	1342.17	213.761	476.481
OPTN	385.244	415.86	997.304	2600.95	0.502474	0.212971	176.385	0
PHGDH	0	0	216.564	2471.37	0	655.413	705.16	527.866
ENSG00000198938	3075.43	626.934	153.216	233.863	0	41.1557	427.019	0.524326
ARHGDIB	622.621	828.624	685.243	0	992.193	1009.08	309.828	74.1922
MORF4L1	890.779	286.222	512.107	0	295.198	1244.67	32.6929	1250.26
IFITM1	277.756	876.287	820.237	0.457864	590.736	436.852	809.999	685.904
CST3	650.361	560.479	342.045	993.369	318.887	553.871	431.546	608.219
CFL1	479.123	345.619	579.235	0	1566.64	326.168	390.806	748.345
SH3BGRL	751.301	318.503	657.621	0	0	626.181	1306.21	766.303
SPG21	9.93179	226.395	170.062	2450.39	0	1566.99	0	0
PSMC5	808.585	162.092	830.836	0	1384.42	0	914.395	320.888
HINT1	94.5233	371.271	321.42	1092.92	309.32	727.34	810.784	692.766
PPCS	221.924	0	174.289	917.919	2219.91	0	589.478	288.511
MINOS1	308.678	516.517	582.813	1031.56	150.916	709.218	412.692	684.376
SQSTM1	730.571	574.382	1550.35	101.46	19.1332	591.18	6.74293	822.406
UACA	448.157	852.379	914.543	1.14496	0.956295	0	2174.29	0
NPM1	316.099	879.576	1262.49	0	0	1341.79	2.41419	583.313
BIN1	0	541.799	986.486	2647.63	0	0	0	208.682
COX6A1	300.351	684.007	475.917	351.89	888.327	678.684	458.706	544.513
PABPC1	960.985	752.872	615.402	947.343	0	376.555	598.028	103.817
LCP1	719.199	0	369.588	0	1786.68	1044.08	432.552	0
ENSG00000198695	2866.18	99.1663	85.191	579.178	149.877	64.2336	377.729	111.813
GLTSCR2	182.539	195.233	276.518	1408.18	622.278	403.479	481.843	742.97
NDUFA13	342.476	603.166	494.076	467.741	339.6	417.859	1000.8	643.299
ECHS1	0	432.734	700.36	1107.64	551.674	658.106	714.717	143.01
BTF3	500.357	875.797	730.465	0	336.653	387.517	900.312	574.268
RPL17	404.214	1004.83	260.697	371.3	0	1104.09	665.929	462.325
PSMA6	932.219	128.348	249.68	0	1713.79	333.284	5.53264	905.643
ATPAF1	515.665	182.15	693.506	0	891.517	784.45	592.374	585.147
WDR1	1.3699	0.0860819	0.0640534	3239.01	0.455552	63.4643	1.00594	928.975
C1orf173	39.7272	0.344327	118.755	778.603	1460.5	686.569	1139.72	0
CD63	552.071	837.318	136.113	950.478	737.539	498.868	427.522	80.0909
TOR1AIP1	1.10815	0.225001	0.22908	4065.17	150.054	0	2.25118	0.161086
ACOT11	3.89275	13.9772	0.21561	4178.95	2.64904	0.421115	2.32069	0.596054
DYNLT1	963.726	164.072	293.364	801.77	828.649	829.844	75.4451	246.04
TPGS2	606.867	173.025	93.7742	764.202	386.764	833.883	1002.41	330.457
ENSG00000198886	3388.11	404.757	246.349	91.1031	10.0221	1.53853	9.05342	12.0595
YWHAQ	564.057	1.29123	648.028	1075.39	779.905	519.638	346.545	215.891
ZNF263	557.893	0	0	3588.4	0	1.46147e-05	0	0
HNRNPM	0	661.257	2.04575	1.25228	1547.41	556.948	885.223	463.111
CCNL1	1.02743	0	133.359	3489.78	484.252	0	0.502968	0
RPS10	260.196	647.508	438.253	583.491	193.154	682.722	629.212	663.403
RHEB	39.3847	195.062	151.102	1308	882.405	876	365.657	277.893
DENND5A	1.25291	0	0	3446.27	623.651	0	0	0.393245
SUMO1	406.829	864.586	634.064	1.84786	1157.07	612.504	381.752	0
RPL24	457.89	749.601	296.951	827.755	198.165	266.935	504.979	736.416
HDDC2	485.973	195.234	496.542	0	1737.02	269.243	578.413	273.043
MAP1LC3B	0.538166	71.3265	687.3	0	0	1216.86	1519	526.01
RPL26	633.217	602.745	281.707	349.698	484.252	839.652	348.054	468.617
GFAP	592.791	429.504	0	0	1587.14	1393.91	0	0
TAX1BP3	548.584	304.438	716.191	0	1063.45	757.29	503.468	105.071
C17orf76-AS1	497.275	744.092	404.305	0.313069	731.617	387.325	446.635	779.018
EID1	827.421	579.417	623.56	0	0	816.767	925.46	209.862
PRR13	622.818	775.253	404.177	0.313069	839.583	388.286	461.724	481.725
RPSA	593.563	1097.97	576.056	1.70485	5.92218	1163.06	322.561	211.98
SPTBN1	186.992	82.9829	905.138	2735.91	0.911104	56.3486	0	0.655408
RPS17L	115.757	636.489	499.488	545.68	403.619	802.92	186.098	774.823
ARL6IP4	287.68	901.019	3.8432	0	5.01107	1329.87	851.524	572.958
LGALS1	831.873	620.822	419.934	381.318	0	573.102	538.175	576.104
STARD7	0	398.817	456.622	0	3039.24	0	1.00588	0
RPL7A	641.799	899.039	465.668	0.939208	614.54	174.431	807.263	286.807
SND1	0	0	0	3871.73	0	0	0	0
CCNY	0	0	125.609	2225.61	512.041	445.404	436.576	119.94
NAP1L4	346.243	559.876	284.845	2032.13	0	589.064	0.502968	8.65139
VAMP8	251.035	817.089	475.596	473.048	301.576	344.438	655.87	490.114
CREBL2	0	664.036	502.755	2141.08	0.455552	322.13	0	174.994
CSRP1	219.869	414.312	667.052	1.25228	0.455552	448.674	1516.45	531.798
TSC22D3	757.556	0	974.06	0	0	743.302	767.528	552.771
RAP1B	368.946	820.668	417.138	1.69508	1.58929	528.563	903.406	749.877
C9orf24	194.526	224.071	261.082	0	952.104	911.194	984.307	259.279
COX6C	304.118	503.235	313.029	957.366	749.839	243.665	553.263	145.107
CYSTM1	135.046	248.949	435.578	741.906	533.118	73.1259	1272.67	328.074
HMGB1	465.424	502.029	402.319	0	1033.19	618.488	570.365	173.945
HNRNPA2B1	454.808	0.0860819	501.602	2108.21	0	473.675	0	225.723
TIMM17A	139.045	187.314	303.933	1274.5	1268.26	184.239	0	404.649
SSU72	489.433	998.464	56.9677	481.044	423.524	567.525	83.6743	659.603
UQCRFS1	498.644	252.392	314.63	0	563.518	809.843	943.567	350.381
HMGN1	0	124.474	722.201	1194.98	562.965	4.42327	689.564	432.963
CCT7	798.653	43.6435	882.143	2006.46	0	0	0	0
NUDT4	94.2566	557.232	848.063	3.73369	3.74569	0.482098	952.126	1269.25
RNASEK-C17orf49	185.964	567.021	284.397	0	1200.38	586.564	452.671	446.857
IFITM2	431.641	802.675	649.34	0	0	269.589	754.194	814.759
ACSL1	0	0	0	3714.88	0	0	1.00594	0
CALCOCO2	0	437.21	0.628709	3070.27	0.47874	0	0	205.455
NME2	114.044	506.764	472.778	0.626138	332.553	867.923	694.598	722.653
FKBP4	348.298	0	218.166	1653.32	0	983.889	488.884	0
MTMR3	0	0	0	3673.24	0	9.61581	0.502968	0.131082
CLDN2	1.02743	0	0	3681.07	0	0	0	0
MAPRE1	159.936	335.547	0	2753.76	0	421.172	0	0
ST6GALNAC6	243.5	0	811.044	0	1833.6	0	0	777.969
PRDX6	181.17	0	190.751	1934.45	476.052	521.754	15.089	343.041
RPS16	247.207	696.488	445.491	299.606	527.527	265.973	306.81	871.43
C1orf43	310.37	191.287	158.71	2275.44	387.54	328.981	5.5166	0
CYCS	31.2925	19.9116	167.818	1.52305	154.227	1422.91	1189.04	668.572
RHOC	456.178	842.914	682.745	0	784.461	129.236	250.981	487.624
RPL27	277.748	566.074	342.365	203.808	589.029	414.249	732.321	507.024
RPL35	225.691	390.381	235.204	425.461	529.352	606.181	613.117	589.343
ANAPC13	883.93	875.883	212.593	0	1177.15	42.1943	418.469	0
GFPT1	340.074	0.088957	0.300897	3249.99	15.1375	0.476367	2.73036	0
PHACTR2	778.928	145.299	579.85	4.8042	170.652	282.14	1278.86	365.98
SLC25A5	4.79466	937.776	258.721	969.575	177.665	0	661.402	584.1
TMEM219	534.262	315.06	719.704	0	1022.71	459.636	190.122	337.273
DBI	376.038	848.939	351.141	0	246.909	535.601	447.641	768.925
C4orf3	263.608	617.293	1011.08	0.909779	276.065	0	849.508	552.771
FBXW5	194.526	859.786	451.512	0.313069	1371.67	0	685.042	0.262163
COX20	74.7428	148.577	340.515	2240	192.177	488.36	60.6242	14.2879
COX7A2	443.506	319.45	294.133	563.525	446.441	502.137	453.677	526.162
ATP6V1F	94.1808	438.071	275.558	1881.55	0	424.057	176.035	240.666
RBM3	572.177	495.624	272.759	1457.57	6.06978	0.196047	479.723	241.001
CLTA	418.505	272.88	512.555	45.7081	1021.35	692.915	173.021	386.166
TOMM7	320.9	107.43	198.565	797.387	1014.06	570.987	196.66	316.955
TPD52L1	273.98	279.422	0	0	0	1528.34	1212.65	224.543
PLEKHA4	10.6167	131.533	1503.27	1179.96	0.455552	26.7319	257.519	400.061
DDX5	0.684951	800.82	260.185	0	0	1521.41	1.00594	923.077
CSTB	144.182	468.802	309.954	6.57445	414.553	320.783	1155.82	685.032
C12orf75	168.84	731.352	486.678	0	568.985	552.524	522.583	474.122
SEPT7	2.12181	0	628.747	2311.07	0.911104	0	180.062	378.301
ATP5G2	260.889	0.272905	209.07	437.064	688.715	985.364	647.782	269.242
OTX2	483.576	178.964	0	2626.02	0	0	0	209.731
VAMP5	430.834	821.393	491.738	0	336.653	253.473	337.491	818.867
NDUFA8	0.684951	266.854	65.0782	1672.73	762.139	521.177	1.5089	197.409
TRMT112	517.823	198.935	286.383	576.987	475.597	385.209	778.594	267.931
ZNF136	2.79683	0.331389	0	3481	0	0.301648	0.685193	0
SRI	689.061	335.891	627.595	869.08	414.553	0.384632	415.954	131.737
CAPZB	71.2349	290.268	627.851	1247.58	75.1661	412.134	485.867	268.455
NDUFS8	0	328.144	166.603	1351.52	334.831	523.485	403.883	357.197
SEP15	242.13	355.69	166.603	0	2693.22	0	0	0
JTB	148.292	316.953	819.115	1152.72	0	627.911	0	371.092
AP2M1	964.754	446.248	1033.69	0	27.3331	250.011	70.4155	631.42
MSX1	151.374	86.168	290.93	1.25228	804.961	751.764	182.074	1154.3
UBXN1	0	819.93	268.063	0	1202.66	555.986	571.371	0
NCL	434.259	193.598	558.674	0.939208	1182.16	118.274	549.743	366.635
NDUFB8	314.735	546.276	415.706	942.338	0	640.413	136.304	402.158
TP53BP2	0	0	0.0640534	3336.73	0.462522	54.0408	0	0
ATP5F1	331.722	251.721	178.561	1.20876	1352.51	280.576	837.792	154.126
UQCRB	395.458	201.69	418.855	82.6503	855.026	335.395	482.846	611.627
GTF3A	592.825	520.275	674.546	0	0	1049.47	0	542.416
RPL30	691.722	730.166	313.255	3.13799	288.095	221.183	224.337	893.144
RPL9	68.0352	869.04	172.904	0	37.152	1844.24	116.699	253.379
NET1	761.665	259.795	972.779	0.313069	0.66702	0.192316	182.577	1183.4
NIN	607.209	522.517	640.342	0	1587.6	0	3.52077	0
LITAF	153.087	625.557	608.507	5.00911	0	877.154	626.195	424.835
CSDE1	542.481	1119.06	310.659	0	684.239	208.855	0.502968	449.61
ENSG00000198727	2644.6	93.571	8.83937	252.96	3.18887	3.26937	294.236	3.01488
AMD1	606.182	0	0	1032.82	19.1332	844.653	798.209	0
S100A4	627.758	584.582	610.429	0	363.986	249.242	693.592	170.275
RPLP2	143.84	575.802	214.13	364.726	582.196	628.105	240.418	543.858
IGFBP7	141.1	0.0860819	253.075	1839.59	296.099	676.184	0	85.3341
UQCRC2	191.444	516.577	356.841	0.313069	0.455552	924.079	543.708	751.622
APOD	1320.93	398.645	566.488	0	256.476	223.856	0	507.286
RPL36	298.296	546.103	354.728	231.045	767.15	402.71	92.546	580.823
TYROBP	101.373	504.009	343.326	1068.82	284.265	364.631	100.091	497.061
MRPS14	636.662	297.499	363.247	0	1153.91	523.677	0	283.398
RPL37A	428.437	532.244	258.84	420.139	367.175	436.942	132.783	669.172
RPS15A	518.966	491.825	380.01	71.6656	603.534	389.164	218.123	568.253
TCEB2	351.38	311.1	317.961	396.972	591.307	408.095	516.548	347.104
CNN3	0	201.862	266.398	584.5	841.405	0.192316	541.696	800.122
DNALI1	0.342476	0	0	2936.9	0.911104	0	220.803	74.5854
RPL10A	282.542	432.561	365.937	834.016	345.764	495.983	0	471.894
GNG11	0	344.414	995.453	0	0	749.456	360.125	772.988
SELK	724.336	124.044	315.527	0	839.127	305.59	518.057	390.23
DDAH2	42.1245	561.512	433.898	0	0	1209.09	231.365	732.353
SMDT1	382.888	425.072	122.982	573.856	791.75	0.192316	0	913.508
SCP2	577.092	127.832	207.789	2092.87	0	0.194566	0.502968	193.083
PEPD	336.654	77.2154	0	2637.61	0	0	0.502968	139.471
RPS27L	412.224	253.458	409.3	327.35	0.974244	445.211	689.525	651.173
RPL12	606.177	368.427	492.055	3.75683	256.02	616.367	32.1625	809.814
ZMIZ1	4.85096	0.561013	1.42486	3134.08	5.97161	0.478444	33.1647	1.67663
RPL11	413.368	562.459	112.67	458.646	428.675	524.831	148.878	522.098
RPS12	286.869	716.373	217.846	30.2358	723.872	352.514	131.268	707.71
RPL36AL	726.048	626.707	218.314	477.43	162.909	404.561	237.48	296.304
EIF3A	96.3386	414.161	141.145	671.837	7.52832	751.853	946.367	113.15
BCAS2	174.817	199.452	0	1505.73	789.928	0	465.245	5.37435
RAB1A	0	183.354	158.852	0	1209.04	0	1060.26	504.533
CBX5	163.644	0.82061	197.091	2453.83	78.6475	1.74427	107.751	112.103
SPRYD3	317.475	0	717.59	0	1085.58	83.0806	533.146	375.942
COPZ2	132.196	303.697	906.355	503.415	0	495.406	275.626	493.915
METAP2	308.571	51.563	210.095	0	0	598.488	1881.6	60.0354
CDK2AP1	662.005	617.293	365.425	0	402.253	0	440.097	618.312
SRSF9	238.938	480.236	119.399	971.168	0	197.701	492.943	598.519
SUMO2	208.568	404.499	388.676	717.555	0	166.546	656.373	540.449
COPZ1	578.441	430.668	0	1015.28	379.475	489.445	0	187.447
RMI1	158.224	0	30.1754	2889.94	0	0	0	0
GSTK1	624.333	234.315	197.284	1388.15	0	322.899	0	310.794
ARL2	287.688	190.145	357.096	13.5535	708.164	236.22	802.224	474.186
NENF	229.801	445.99	226.557	604.537	794.483	544.832	0	208.026
NUDC	28.0926	513.983	278.008	1.56863	955.592	359.819	9.50885	904.039
RAN	0	881.651	274.212	1196.55	0	511.946	0	181.155
APOE	93.8383	234.745	219.511	0.313069	0.455552	1185.05	360.628	946.671
UQCR10	161.648	827.247	224.379	0	157.166	506.368	745.398	403.862
TMA7	390.08	423.695	319.434	481.813	271.054	251.742	346.545	541.367
ZNF354A	0.342476	0	0	2260.67	0	759.457	0	0
C11orf31	195.896	438.845	135.601	1594.46	0	334.822	0	313.154
PDCD4	109.816	297.439	482.484	0	33.2965	1036.66	804.597	244.91
RPL35A	321.242	275.118	495.004	287.398	452.819	518.292	426.516	232.801
JX088243	749.952	26.5994	28.2036	394.721	384.114	126.513	1264.69	28.723
YWHAH	504.809	517.61	973.803	0	997.204	0	3.01781	0
TPPP3	512.344	237.242	642.904	1224.1	0	206.163	6.53858	165.949
MORF4L2	0	441.428	207.597	0	1064.63	608.104	661.402	0
RPS24	421.79	335.224	398.442	2.96924	559.418	607.719	193.43	453.551
CPSF2	4.31399	2.80812	0.396343	2770.45	139.383	0.616373	45.9697	4.20111
NHEJ1	0	0.172164	0.128107	2826.38	0	0	0	136.587
NUPR1	611.319	348.976	929.03	0	0	152.891	514.033	403.338
COA3	132.881	328.919	269.601	1585.07	0	553.294	0.502968	84.1544
ARHGEF37	1.02743	0.172164	0.0640534	2393.1	0	0	0	551.198
NDRG2	27.7405	667.048	317.32	1521.2	15.4888	0	0	394.293
ADH5	308.228	0.110366	351.468	2.81875	1693.74	465.02	0	114.041
HIF1A	16.4388	496.004	0	2411.57	0	0	0	0
TAGLN2	129.798	447.97	402.255	0.939208	1112.46	266.935	136.807	425.491
C11orf58	253.284	277.377	453.553	1343.97	18.0513	41.1505	151.124	383.247
ARF4	383.573	1502.47	358.186	0	0	507.907	0	162.017
TRIOBP	4.9497	487.887	828.624	3.68952	2.78848	0.39821	867.329	718.061
NEDD8	72.9431	134.474	351.733	412.569	422.661	371.45	397.354	746.11
AKAP9	246.284	0.109135	377.678	7.61757	2015.27	8.89081	4.40006	248.4
ACP1	562.345	178.103	200.167	1658.01	0.911104	0	0	308.959
DCXR	19.8636	237.328	121.445	950.478	697.45	290.205	468.263	119.153
ENSG00000198899	2273.35	285.792	101.396	118.653	9.5666	27.1166	5.02968	80.4841
HMGN3	171.238	179.222	218.806	1596.97	0	504.638	0	222.052
MFNG	703.445	0	0	2185.83	0	0	0	0
SYNC	4.28375	0	0	2877.49	0	0	0	0
BCCIP	4.79466	108.549	147.067	4.69604	640.492	788.112	374.711	811.526
NDUFA1	225.691	287.6	353.895	275.188	327.998	535.985	328.941	536.124
GCC2	117.95	428.679	388.221	0	332.098	0	1088.42	500.994
RPL38	119.938	418.791	180.125	451.843	684.239	354.631	260.127	384.593
RPL37	197.608	591.296	188.189	0	464.663	488.675	452.168	461.8
TAF9	578.441	469.318	265.693	0.383635	680.909	307.898	0	541.367
GABARAPL2	139.045	261.086	249.808	873.15	0	304.821	511.518	504.402
PSMD4	0.684951	302.319	291.379	1653.63	0	391.748	0.502968	198.194
ATP5L	78.765	471.815	394.504	289.861	137.577	688.684	389.297	385.38
CLIC6	443.163	470.524	233.731	0.939208	600.873	1023.89	0	58.2002
UQCRC1	1024.34	534.654	3.97131	0	12.2999	929.272	0	324.165
INS-IGF2	170.077	414.193	386.127	40.4576	378.468	402.459	365.657	666.106
SRSF7	240.418	198.505	334.487	1292.35	0	308.09	265.064	181.155
FBXO7	813.407	384.737	0.297803	1.06309	4.09332	673.31	577.906	357.398
VPS4A	0	0	163.336	2320.16	0	0	0	323.247
YWHAE	89.7286	677.98	413.016	3.13069	0.911104	158.084	663.917	799.335
NDUFA4L2	0	449.778	693.506	635.217	252.831	0	589.478	178.402
TCP1	441.451	0.264452	0.0640534	0.313069	826.763	731.186	0.502968	788.194
IFI27	31.1653	587.078	777.48	471.482	0	273.089	304.798	342.647
RPL39	598.301	398.5	345.952	98.3019	213.198	350.977	0	776.79
TOLLIP	0	187.917	226.621	2363.99	1.36666	0.192316	0	0
RAB6A	579.763	654.892	779.904	0	0	660.798	0.502968	104.079
ZNF106	425.241	225.229	634.636	7.24185	528.203	116.045	523.216	319.826
PRDX2	254.459	87.1149	491.994	895.065	0	239.626	489.387	321.543
PIK3IP1	2.50761	0	0	2775.28	0.63012	0.454635	0	0
SLC25A4	197.396	130.236	1.02524	1410.38	0	435.594	0.502968	570.074
CA11	412.341	283.447	222.853	0	1267.34	0	370.183	186.267
PSMA1	2.7398	93.1406	297.319	875.968	0	680.222	418.972	372.01
NDUFV1	0	484.124	0.0640534	0	733.895	369.824	910.874	238.437
EIF3H	755.159	338.388	163.272	0	0.455552	322.13	522.583	630.371
LHFP	32.8692	0	164.591	1987.05	0	0	546.726	0
UBA52	225.029	362.639	422.682	424.591	200.872	268.604	209.521	614.396
COX8A	143.155	449.261	129.132	639.913	532.085	311.552	242.933	270.159
VPS28	0	744.953	0.0640534	0	962.582	264.242	278.141	463.111
NDUFA5	50.6864	435.144	306.367	1119.57	210.921	195.009	384.667	0
EIF3E	201.376	41.9219	0.128107	1659.58	1.82221	296.167	185.092	315.251
EIF4E	166.766	0.711036	309.844	16.4463	740.208	657.524	549.985	256.789
SPOP	433.114	65.5931	250.19	7.31323	820.167	0.472944	685.522	433.916
PLA2G16	188.704	416.722	429.734	786.117	0	0	0	873.79
NDUFB2	210.257	258.159	187.1	273.932	448.716	541.75	319.383	449.741
CLIC1	441.794	499.791	480.977	0.313069	1.82221	495.022	264.058	496.144
ARRDC4	0.684951	0	417.948	0	2256.35	0	0	0
EGLN2	0	174.746	332.565	2165.19	0.455552	0	0	0
UQCR11	184.937	320.741	268.896	19.7234	347.131	979.082	186.601	363.62
ZFP36L2	334.941	186.109	469.767	1052.85	0	0.576948	368.675	246.171
HNRNPK	0	0	652.832	0	0	505.792	778.091	721.211
LAP3	0	0	4.41968	2213.09	0	0	0.502968	435.846
NDUFB4	279.118	243.353	218.87	580.743	561.696	272.512	256.01	237.389
UQCRQ	185.21	302.13	265.946	196.892	472.829	415.544	444.332	360.675
C1QBP	0	0	330.166	0	0	580.438	1249.74	475.826
SDHB	214.047	195.836	148.86	1106.7	0	262.512	315.864	388.919
MAX	0	339.076	229.439	1193.73	0	169.815	0.502968	697.091
DUSP11	190.787	196.923	193.778	2015.27	1.64031	0	25.7357	0.186739
NDUFAF3	249.322	434.369	322.381	734.147	0	0	179.559	693.422
NBL1	403.12	386.163	761.851	0	83.2775	305.206	228.347	430.603
ATP5D	38.6997	69.8985	51.9473	796.135	714.761	111.159	231.365	584.362
PRELID1	609.737	398.285	141.046	0	0	625.158	665.218	158.215
COX7B	223.979	436.693	118.819	270.492	759.406	252.126	179.559	355.887
ARPC5	359.599	0	345.248	0	0	279.051	447.138	1163.87
RNF141	145.607	181.283	239.504	10.8408	1874.91	132.173	3.58138	0.240024
RPL23	295.397	425.331	471.191	98.5234	322.075	213.085	346.042	411.465
SDR39U1	222.219	136.956	231.28	0	0	440.379	1552.04	0
NOTCH2NL	0.342476	244.124	83.3939	2113.73	2.73331	132.162	2.29434	0
NDUFA11	50.475	321.545	268.191	412.625	673.523	336.173	191.224	322.723
PHC2	0.342476	0	222.329	0.313069	1741.58	610.988	0	0
ANXA1	0	172.336	296.631	0	0	235.587	1378.63	488.672
HLA-DMA	208.568	186.367	479.952	0	593.585	532.908	395.332	172.11
UBE2L3	833.243	68.6933	93.0696	0	343.486	696.761	162.459	366.897
USP47	311.995	0	0	2.50455	2238.13	0.192316	0	0.131082
BECN1	211.75	406.114	262.811	0	0	1136.77	1.00594	532.559
UCP2	638.375	218.906	361.133	0	0	720.032	612.111	0
XPO7	0.342476	0	0	1897.2	0	645.798	0	0
SBDS	974.681	0	319.131	0	0	0	1092.93	155.463
YWHAB	9.58932	618.412	530.682	6.57445	1101.07	272.127	0.577658	0
CETN2	1.3699	11.9654	229.119	61.9877	14.5777	712.531	926.969	577.152
UBL7	43.4944	0	142.006	1843.35	0	0	505.482	0
LOC100129361	0.684951	265.993	0.896747	903.518	1247.76	0	0	114.696
ATPIF1	118.839	370.755	362.478	426.713	362.164	323.283	227.844	338.322
RBBP7	427.752	507.07	593.134	0	0	0	386.782	614.248
CHMP2A	0	399.162	404.881	0	486.074	256.742	821.346	153.234
PEF1	340.942	315.662	193.54	0	1029.09	0.384632	628.206	0
CERK	622.547	88.1652	0.272701	0.319769	1508.76	0	1.5089	282.743
LAMTOR4	76.3721	259.709	327.185	0	1104.71	411.557	152.399	171.193
EIF3F	257.542	663.261	211.248	0.939208	0	1218.9	0	146.68
VDAC1	269.528	370.238	244.428	0.313069	848.238	0	765.517	0
OST4	313.365	221.057	382.46	0.313069	515.677	168.275	300.272	596.421
C14orf2	73.3804	297.314	156.449	552.509	249.68	647.914	285.719	231.141
SELM	252.747	101.318	419.165	492.771	745.739	154.045	158.435	168.964
NAP1L1	446.588	500.136	236.293	0	1.36666	613.873	361.634	332.947
TRA2B	245.213	244.903	0.128107	1.87842	1111.55	0	0.502968	883.49
TRAM1	457.547	893.272	26.1978	0	0	543.101	0	567.321
DPP7	427.41	0	117.282	1539.67	0	393.094	0	0
TECR	403.094	317.814	78.9778	897.256	0	272.32	338.497	166.474
SARS	621.687	213.281	404.32	0.97568	436.137	551.978	245.142	0
PRKAR1A	0.342476	58.6218	415.002	0.313069	201.81	1390.64	205.211	200.817
SMIM12	3.00036	0.31079	109.123	2355.12	1.76167	1.27284	1.79222	0
UBL5	230.144	396.321	203.434	181.58	381.753	345.977	333.97	391.279
ST13	602.072	287.6	404.177	0.313069	0	1048.88	1.00594	116.4
STUB1	391.707	494.164	146.042	0.626138	0	192.316	889.247	340.891
ILK	332.671	153.172	535.123	0	0	404.757	560.306	467.752
MRPL51	230.486	273.654	276.711	571.664	599.507	359.439	0	139.078
DHX15	0.342476	0	0	1002.76	1434.53	0	5.02968	0
GDI2	773.995	363.438	2.8824	0	1172.14	118.659	0.502968	0
SLC9A3R1	7.53446	86.168	704.267	0	0.455552	513.484	1119.61	0
RP9P	329.644	83.0315	99.0353	936.303	737.021	0.868077	236.047	0.969702
METTL9	269.186	153.484	0.0640534	1708.11	0	0	282.668	0
SENP3-EIF4A1	17.1358	578.556	506.726	0	0.455552	0.192316	1088.42	221.528
LDHD	0	0	0.0640534	2238.13	0	0	0	174.076
MTRF1L	0.684951	0	136.498	0	508.852	1530.26	233.88	0
LSM4	126.716	553.593	454.971	0	1080.57	0	0.502968	191.772
XRCC5	140.415	89.6112	360.813	0	0	0	936.526	878.64
YBX1	347.955	459.505	446.964	149.021	66.9662	130.006	409.919	393.507
NFIA	776.392	222.005	22.6749	295.224	266.498	774.649	5.02968	37.2272
ANAPC11	223.637	238.533	405.586	0	506.119	316.168	312.846	395.866
PHB	473.301	494.454	616.706	0	430.952	0	382.255	0
KXD1	0.684951	78.5927	100.692	971.767	463.752	207.125	293.23	279.335
CKB	132.196	36.2405	379.068	0	746.195	524.062	345.036	230.966
NDUFV2	205.828	87.8035	31.5143	0	0	778.304	853.033	434.929
MKRN1	151.374	663.605	0	0.316607	1571.69	0	0	0
VTI1B	3.08228	270.395	594.336	0	0	651.824	703.035	160.968
TXN	287.337	331.415	605.432	0	353.509	255.588	310.331	238.437
RSU1	1.15123	346.719	0.532719	1831.32	0	0	192.509	0
SNAPIN	19.8636	0	179.478	1037.82	461.019	233.856	230.862	204.487
HOPX	0	0	233.731	0	480.152	462.52	1051.2	135.932
RPS7	151.032	208.576	255.253	0.313069	303.853	166.93	297.757	976.689
DAP	407.888	248.777	979.953	0	0	0	590.987	119.546
SRSF3	425.697	334.686	501.986	0.313069	0	666.952	417.463	0
COX7A2L	3.76723	514.339	186.459	0	475.141	518.869	642.792	0
ANKRD9	163.703	5.25099	0	1329.92	487.441	0	0	353.396
DNPH1	76.3721	263.841	155.714	626.765	283.353	534.062	197.666	199.637
CCNG1	0.950096	397.585	0.174103	0	1294.77	0.192316	276.237	364.014
PPP1R14B	408.231	172.422	632.463	628.643	0	321.937	96.5689	71.3084
ATP6V1G1	352.407	212.278	131.566	0	359.431	131.737	450.659	689.096
MAT2B	0	211.503	385.153	0	1080.57	0	648.828	0
CALU	592.14	6.19789	0.256213	1.56344	8.19994	0.192316	1712.1	0.262163
NDUFS7	283.904	271.291	453.278	533.074	0	154.815	624.18	0
C19orf60	127.948	2.60063	165.519	729.564	985.214	169.311	8.74776	131.537
UBE2E2	0	0.172164	0	2130.75	6.37773	0	0	182.728
PRKCDBP	144.525	0	283.692	0	546.663	343.477	807.766	190.33
RNF7	341.18	417.203	390.167	3.33776	314.237	295.245	449.318	104.267
UMPS	2.54983	8.75051	0.255253	2296.18	0.520377	0.662683	2.76889	0
FCER1G	69.5225	759.759	194.914	701.901	84.2772	229.433	0	266.62
PFDN1	572.708	12.1375	1014.99	0.313069	0	430.019	273.614	0
CCND1	22.9459	118.535	1123.75	0.626138	522.063	197.893	181.571	133.31
HSPB1	277.405	229.408	447.541	268.613	232.787	102.312	419.978	318.004
HIGD2A	184.594	374.198	102.998	0	255.109	886.77	216.779	275.534
SPARCL1	541.454	652.156	1.28107	0	0.911104	49.4253	1049.19	0
NHP2L1	101.715	343.553	245.517	0.626138	896.982	630.22	0	73.7989
ANP32B	204.458	107.172	441.328	473.361	684.239	163.276	15.089	197.54
NDUFC1	184.937	154.259	393.16	388.519	489.263	184.624	168.494	321.019
SUB1	344.873	0.0860819	95.6317	699.397	0.455552	164.815	0	978.917
IFI30	0	549.547	257.046	0	0	824.844	0	647.543
PSMA4	520.905	297.155	371.189	0	669.206	0	0	419.33
MRPS18B	0.365593	132.392	671.984	1.56535	331.186	271.146	461.15	400.323
RPL36A	412.683	469.207	350.64	4.38848	160.077	317.633	264.723	285.568
KTN1	0	0	194.466	200.024	1677.8	141.737	27.5712	22.415
RGCC	151.717	81.2613	400.718	0	427.308	240.78	590.987	368.47
KIAA1191	846.467	20.9153	0.514528	2.10746	1.07424	1104.35	4.05357	281.358
ITSN1	344.188	166.913	0	0	5.01107	1401.22	0	342.778
PUF60	317.132	427.913	368.563	0	261.031	0	610.603	271.339
MDH1	0	0.0860819	846.273	0.313069	0	446.943	0	957.944
CUEDC2	0	0	0	0	715.673	703.493	402.374	428.899
SDCBP	951.055	276.839	3.07456	0.939208	0	637.528	0.502968	376.729
C11orf74	184.594	116.297	206.124	0	439.608	533.293	591.49	172.634
FBLN1	786.831	405.081	465.646	0	0	567.91	0.502968	17.3028
PRMT2	1.71238	56.2115	383.039	0.313069	1165.76	0	627.2	8.38922
NR1H2	326.17	223.899	483.667	0	0	295.59	567.347	342.254
PRMT7	512.686	0	238.407	0.313069	931.604	554.832	0	0
TMEM14B	133.291	168.592	32.6398	1226.29	219.756	222.503	232.403	0.131671
ATRAID	156.511	476.376	170.126	0	0	274.051	1000.4	154.021
CAST	51.7138	334.084	338.778	2.81762	584.929	916.194	0	0
UBE2D2	83.637	357.451	125.347	0	1268.71	0	120.814	269.561
UBE2V1	289.188	624.427	258.071	3.6162	717.423	39.8094	99.8016	191.903
TMEM14C	158.909	120.471	211.08	0.409933	729.614	316.559	263.523	421.034
C5orf49	113.017	6.80047	0	799.579	895.616	0	381.249	24.119
PRUNE	0.342476	0	0	2219.97	0	0	0	0
COX6B1	221.924	299.479	136.177	257.656	309.776	310.398	158.435	525.637
RPS19BP1	261.651	313.682	545.607	0	0	245.395	548.235	299.784
SERF2-C15ORF63	138.626	300.515	1.53162	616.479	152.136	281.546	498.817	224.332
ACADM	0	207.888	477.198	0.313069	1024.99	3.46169	499.95	0
C4orf27	229.801	150.557	121.958	1327.73	0	0	382.255	0
PRR7	0	126.196	0.0640534	1284.52	795.394	0	4.02374	0
DNAJC21	118.237	0.175839	43.8034	652.451	757.978	0	277.172	357.204
GNAI2	249.934	917.444	527.173	1.35947	0.516095	163.945	331.564	14.8752
ETFB	111.305	236.811	289.201	674.664	0	356.554	0	535.599
GLT1D1	0.342476	0	0	2201.5	0	0	0	0
CMAS	0	0	178.261	0	1584.87	438.096	0	0
NDUFA2	186.307	261	174.161	661.515	240.532	88.0808	342.521	246.696
PSMB3	138.018	386.422	515.053	780.168	0.455552	168.084	0	212.221
HPS1	502.412	274.945	284.717	0	0	0	1132.18	0.131082
UBAP1	400.853	1.11116	279.842	7.06065	1036.93	0.293109	467.808	0.378957
BUD31	468.764	212.169	289.759	848.931	0	0	248.313	122.816
EZR	525.7	294.056	336.921	0.313069	0	763.111	264.561	0
COPE	388.367	72.2067	414.162	0	0	519.422	298.26	491.673
NME4	360.627	197.816	21.9063	862.193	217.754	249.819	130.772	139.602
CRYAB	304.461	182.494	476.685	0	0	600.026	220.803	394.818
PYURF	203.3	156.066	257.174	0	0	0.192316	1048.18	511.087
RAB11A	0	0.186359	0.132853	1.97622	381.017	218.379	1404.61	168.637
RTFDC1	292.132	0	451.32	0	924.315	483.867	0	20.842
HAGH	211.307	282.865	203.498	1301.12	0	0	0	171.061
PSMB1	398.299	285.189	158.788	0	0	615.796	265.567	441.745
ENSA	0.342476	93.2267	498.207	0.313069	0.455552	540.024	1030.58	0.262163
TXNL4A	318.16	191.274	137.779	526.269	0	786.765	121.215	77.9935
CRIP2	268.158	0	428.197	0	106.144	301.744	724.776	307.911
RAD50	529.81	0	0	0	1599.9	0	7.04155	0
FAM107B	7.19199	0.172164	0	0	1324.29	802.151	0	0
CYB5R3	387.902	233.075	308.137	1.16058	11.8178	3.58325	1187.75	0
PTGES3	24.4046	329.177	178.416	0	0.465848	1094.05	2.54149	502.49
ECH1	485.973	0	0	1370.3	0	14.616	0	256.789
MCUR1	204.581	171.32	210.241	8.86199	12.8175	390.751	965.156	163.673
TP53TG1	119.182	240.685	74.6862	0	891.516	515.407	283.171	0
TOMM6	361.997	429.801	317.384	0	290.642	265.589	122.221	335.831
SNX5	225.691	886.384	212.977	0	0	503.291	0	286.938
RBM23	1.26391	318.623	0	3.16353	1283.89	497.73	10.2599	0.131226
MRPS6	341.105	111.993	117.92	999.004	0	248.088	0.502968	296.375
THEM6	0.342476	0	0.0640534	2112.59	0.455552	0	1.5089	0
FAM219B	721.254	0	484.179	0.313069	0.482566	0	908.354	0
AK3	2.30092	0.798401	378.819	1155.68	3.45181	0.693819	571.853	0.173473
NAA20	348.64	58.7939	196.9	1214.4	0.911104	0	293.733	0
RPS29	119.866	416.722	314.566	299.92	43.2775	316.745	63.8769	527.997
BEX4	182.197	0.258246	64.0079	0	584.018	315.975	763.505	191.061
PPA1	297.269	161.145	146.746	0	430.041	416.557	409.416	235.16
PTCHD1	0.342476	0	0.0884449	2093.81	0	0.192316	0	0
PSMC3	484.603	567.021	398.412	0	640.051	0	0	3.5392
DPYSL2	1116.47	331.329	540.418	0	0	0	6.03561	90.5774
AKIRIN1	433.232	0	625.224	0.993807	779.419	0.192701	244.831	0
EIF4EBP2	595.016	940.499	0	0	0.464162	0	3.88226	543.986
CAP1	3.08228	226.395	169.549	0	382.664	0	459.712	841.544
USP4	538.474	1.03535	87.9663	1441.8	2.54877	0.851941	6.0088	0
AK098263	0	0.381678	0	2074.77	0.480926	0.434192	0.512222	0
FAM206A	0	0	0	2074.4	0	0	0	1.17973
MTCH1	403.094	159.94	306.367	0	776.261	0	424.505	0
MAPKAP1	174.663	738.841	182.552	2.50455	0	0	967.709	3.80137
SF1	233.362	171.096	65.2566	1583.71	0	0	0	16.3494
ACAA1	0	566.849	0	0	945.726	0	554.773	0
SWAP70	15.1204	0.195681	193.062	0.647083	1106.95	0.344131	748.412	0.317283
MRPL20	100.003	321.799	211.184	735.713	0	100.774	300.775	292.308
GGA2	3.45503	0.216883	0.104868	0.750114	1736.9	170.892	4.10341	144.13
NDUFB5	285.282	252.65	161.479	0	0	570.217	635.751	152.972
MLF2	206.855	158.046	120.292	0	635.951	806.959	128.76	0
RBX1	85.083	436.779	335.19	0	230.965	324.822	229.856	408.319
CD99	480.836	122.581	474.059	0	0	219.817	426.516	326.524
TMEM222	217.472	159.079	122.982	1549.69	0	0	0	0
LSP1	476.392	223.847	115.515	983.663	0	0	0	248.793
DDIT3	243.5	262.55	235.588	0	932.515	0	0	373.976
VAPA	8.24952	75.1959	21.2851	1399.69	84.7327	2.50011	2.51549	448.689
ATP6V0D1	128.086	161.49	109.275	1638.92	0	0	0	3.93245
RNPS1	3.76723	467.338	221.817	0.626138	881.949	0	463.233	0
ATP5H	219.869	352.419	348.322	0	632.306	190.97	0	293.623
CUL1	0	0	0	2026.5	0	0	7.54451	0
PTRF	750.019	0.173377	684.41	0.346223	0.508624	0	443.031	149.957
EIF5B	163.361	0	232.578	2.50455	616.362	332.515	537.169	143.272
FGFR2	7.57303	348.413	826.368	1.45612	5.12801	0.387806	478.017	358.671
FHIT	96.0407	88.1821	24.8561	224.537	406.091	892.372	91.0482	199.918
MRPS21	52.3988	111.476	258.391	1094.8	142.132	0	363.646	0.131082
OFD1	0	45.193	0	1303.31	0	0	0	672.842
DYNLRB1	79.1119	308.776	276.326	555.072	191.332	390.786	0	217.989
ANAPC16	90.3128	360.383	260.602	49.8341	276.522	695.232	113.611	169.203
VNN2	0.342476	0	0	2009.9	0	0	0	0.131082
SMIM19	0	173.197	382.783	2.81762	804.961	144.237	0	495.095
RALB	2.7398	196.697	802.461	0	401.797	595.219	0	2.75271
LGALS3	841.12	227.17	241.417	0	0	0	250.478	439.517
AGPAT2	268.501	0	0	1728.77	0	0	0	0
SSFA2	876.738	239.135	259.096	502.789	34.1664	0	7.04155	76.1584
TSPO	351.38	614.538	205.675	0	0	0.384632	234.886	587.377
ACAT1	0.812969	534.598	436.78	0.293909	0.252103	426.484	594.005	0
ORC3	0	0	0	0	1.36666	0	1991.75	0
EIF4A2	80.4818	132.48	544.262	0	888.327	292.513	2.01187	44.961
GYPC	349.325	417.153	334.551	0	575.362	80.9651	223.821	1.04865
AHCYL2	394.744	48.1198	0.205803	541.461	142.718	555.316	90.9496	204.201
PDHB	628.785	189.983	176.275	0	645.973	335.784	0	0
RAD51C	67.939	0.0766387	0.0981362	1718.04	0.649982	0	2.33055	181.679
POLR2L	64.3854	185.593	237.062	87.6594	162.632	399.056	562.318	267.538
ATP6V1B2	0	0	582.181	0	0	0.00455789	953.626	429.948
FIBP	467.852	0	414.617	0.626138	573.085	300.623	2.42833	205.667
MXD4	144.182	308.69	164.361	0	0	433.481	761.493	152.186
KLHL12	0	0	0	0	1838.15	124.236	0	0
CBWD2	0.704849	313.049	114.709	0	945.498	323.669	0	263.739
ENOPH1	0	183.785	0	1777.29	0	0	0	0
STX12	0	0	0	0	1136.6	526.177	0	296.9
PDLIM1	0	243.612	206.828	1506.49	0	0.961581	0	0
NDUFC2	32.6263	496.859	393.352	5.01371	462.783	285.566	158.379	113.108
HIST1H2AC	0	0	92.1088	1447.63	0	407.518	0	0
PCED1A	0	0	104.215	1841.16	0	0	0	0
AK1	218.368	356.596	314.996	2.86709	242.397	402.253	283.464	123.846
COPRS	150.689	83.4994	315.783	0	828.649	206.548	235.389	122.955
GNB1	1.02743	368.43	637.958	42.8905	0	0.384632	587.466	303.674
GPS1	0.342476	0	0	0	1070.09	234.433	636.757	0
NDUFB7	122.949	345.016	264.54	0	364.897	202.894	462.227	176.829
GGPS1	321.235	2.74987	80.8682	17.9633	109.55	511.232	421.401	474.322
ARHGEF9	0.342476	0	0	0	1916.51	0.192316	0	13.8946
ENY2	31.8502	197.3	109.659	466.786	737.995	264.05	0	123.086
TPD52L2	1.02743	872.354	407.379	0	0	648.875	0.502968	0
SGK1	0.697041	0	0.0738599	0.679767	1094.24	832.393	2.01187	0
OGN	8.21941	0	203.754	0.313069	1441.82	0	0	275.009
ZNF160	8.28	0.855008	0.0954011	7.17774	1903.91	0.338534	4.63811	0.262163
OTUB1	300.351	0	81.2197	1108.26	0	427.327	7.54451	0
PROS1	0.342476	8.95251	261.658	46.9604	0	0	1112.56	491.818
RER1	0	295.003	361.188	0	1265.07	0	0	0
SLC25A39	319.187	336.064	348.45	0	0	0	457.197	458.523
S100B	0	83.7577	311.363	1.25228	0	868.115	108.138	546.61
C10orf54	0	195.32	201.576	2.50455	849.605	0	669.45	0
BCKDK	0.342476	0.344327	172.88	1548.13	0.455552	0	0	194.394
TMEM230	92.4916	760.103	501.346	2.19148	0	0.192316	368.675	187.709
RPS26	150.689	155.196	214.066	287.986	346.154	155.584	141.837	460.605
MARCH2	131.575	143.826	861.389	1.25832	1.28589	367.901	396.224	7.7488
AK2	0	172.68	92.0447	865.949	0	223.664	300.775	253.25
ALDH3A2	0	351.127	0	22.8995	836.799	361.358	3.68077	332.03
POLDIP2	274.323	0	0	0.313069	917.482	0	0	714.001
PDE1A	8.21941	0	169.998	14.0881	89.2882	699.069	0.502968	924.781
NQO1	11.3163	354.881	4.83766	3.83034	2.3532	514.817	842.628	171.247
MORN2	339.736	197.472	145.657	0	497.919	433.481	178.553	112.468
GSN	659.951	0.430409	284.013	0	0.455552	0	63.8769	896.055
BRMS1	0	199.71	318.73	0	919.304	466.944	0	0
NDUFA6	76.3721	66.5413	353.703	464.908	81.5438	299.629	352.077	204.749
SYNE1	17.9487	1.86335	14.5179	14.0979	804.118	2.28477	1039.11	2.48529
SSR1	27.8209	0.764872	265.898	6.09095	1585.12	2.36835	5.89287	0.554724
CRABP2	0	404.499	276.454	598.588	0	361.362	147.872	103.161
PPP1R7	137.675	632.874	129.003	0	0	627.143	364.651	0
UBE2F	0.342476	196.697	179.157	0	754.85	392.71	234.886	130.557
HARS	366.993	1.84159	459.633	15.4788	12.3272	1.58901	695.187	335.21
POLE3	357.545	292.678	0.0640534	0	0	0.114601	0	1235.84
MRPL33	268.501	74.3747	194.978	0	825.461	160.776	233.377	126.756
NIPAL3	23.6307	0.0873559	0	1827.35	2.40176	27.1108	1.89413	0.393245
PTP4A1	0.342476	194.803	313.093	3.75683	814.983	0	552.761	0
BCL7B	1.02743	119.051	612.094	0	2.27776	0	910.874	233.456
IST1	327.749	28.9235	291.059	0	0	1230.44	0.502968	0
TBCA	3.44935	215.131	156.101	0	501.227	116.928	271.804	613.674
PCNA	253.089	147.114	143.992	0	678.317	0	468.263	185.743
KDELR2	17.4663	111.648	0	1050.97	0.455552	179.623	0	514.102
CREM	411.656	251.101	135.153	384.866	686.062	0	0	0
CCNI	400.354	333.567	344.671	0	12.2999	223.856	266.573	287.331
CUL3	0	0	0	0	1154.82	710.224	0	0
GGTA1P	2.39733	479.476	148.86	0	0	641.567	277.135	314.072
ARL4A	173.978	90.0416	0	0	1301.51	0	2.51484	295.196
ETFA	0	0	0	0	736.172	0	876.169	249.055
MTCH2	0	107.947	188.701	0	1076.47	0	195.654	291.132
EIF3C	0	222.457	175.998	0	2.89772	870.115	127.488	460.355
TGFBRAP1	1.3699	0	0	1856.19	0	0	0	0
ARL16	3.36359	0.766637	0.154817	990.536	2.057	654.035	204.666	0
OSBPL1A	2.86371	9.31499	0.675776	5.08052	403.164	924.671	508.68	0.167876
ACTR3	0.342476	250.068	198.437	0	0	607.527	794.689	0.131082
ADIRF	341.083	391.395	508.52	0	0	100.581	224.272	282.868
CANX	0.342476	79.1953	0	0	0	949.08	0	819.391
LOC100506990	138.181	443.979	344.979	7.323	142.034	4.09599	642.236	125.05
SYTL2	716.674	48.4701	17.9662	60.0392	266.762	41.7243	287.889	407.675
TMEM183A	290.419	0.0860819	301.627	0	0	789.458	0	464.946
MT2A	245.315	57.7935	62.0966	893.935	308.145	168.821	0	110.383
PRODH	0	225.707	0	0.626138	1137.97	480.598	0	0
CDKN1A	0.684951	191.876	441.712	0	0.455552	356.746	853.033	0
HLA-DMB	0	638.039	97.233	0	0	402.902	0.502968	705.612
SPEF1	0	0	0	1842.1	0	0.192316	0	0
GABARAPL1	0	345.102	750.962	0	0	548.678	0.502968	196.491
SEC24C	0	78.9371	0	1758.51	0	1.1539	1.5089	0
ATP6V1D	791.804	170.27	0	0	877.394	0	0	0
MS4A6A	0	860.302	545.414	0	0	271.166	0	160.706
MATR3	27.1765	182.063	195.982	11.0388	0.455552	0.594776	858.145	560.978
TCEAL8	271.241	259.365	196.836	0	682.417	239.241	185.595	0
ANKRD29	0	264.702	0	1568.79	0	0	0	0
PSMB2	140.139	158.732	87.4184	888.399	393.37	1.38348	3.19666	160.719
DCAF6	0	0	268.512	0	292.465	525.023	739.865	0
HNRNPC	5.13713	0	542.596	0	0	0	1271.5	0
TPM2	0	284.328	392.647	0	511.585	215.971	292.224	119.546
AUH	0	122.578	0.165533	1691.51	0	0.833383	0.304949	0
AHCYL1	59.9332	0	5.57264	4.69604	0.455552	0.192316	1494.82	249.186
BAD	229.116	87.5453	315.591	0	0	0	550.246	629.716
SERGEF	327.749	0	326.16	0	0	797.15	353.083	0
PSMB5	216.102	443.236	0	0	473.774	22.501	23.1365	625.128
ACADVL	0	56.814	222.457	0	0	467.713	836.938	218.382
PGF	0	0	0	1800.77	0	0	0	0
FAM53C	0	29.3539	0	0.626138	1766.63	0.192316	0	0.131082
SAE1	618.168	0.0860819	216.821	0	961.215	0	0.502968	0
POLR2I	19.5211	113.37	12.4904	917.606	314.787	0	256.01	161.23
MZT2B	140.415	138.754	225.484	262.654	0	653.43	114.668	259.174
EIF5A	1.3699	247.292	217.904	0.160667	175.811	1111.94	0.502968	37.7515
MIEN1	92.8109	69.7263	278.12	631.774	256.476	293.474	0	170.144
CCT2	0.342476	77.818	464.579	0	1246.39	0	0	0
SCFD1	0	250.154	214.259	0.313069	964.86	0	0	358.377
RAB4A	193.499	0	125.865	0	332.098	348.477	0	787.145
ZDHHC3	547.608	0.595532	0.559686	3.74897	1228.33	1.38396	3.4407	0.925279
SH3D19	1.02743	280.369	774.277	0	730.706	0.192316	0	0
TUBA4A	0.342476	344.414	0	776.725	0	0	664.42	0
EIF3M	240.757	291.645	176.275	0	688.339	0	0	388.657
F8A1	0	159.338	0	1624.2	0	0.192316	0	0
C1orf233	0.342476	75.666	0.0640534	1703.41	0	0.769265	0	0
WDR83OS	168.84	395.03	263.003	0	323.898	139.814	267.579	218.644
FAU	131.511	204.358	257.559	327.157	115.255	310.398	84.4985	339.501
ERMN	1.02743	0	0	0	477.874	47.3098	1243.34	0
ATP5G1	146.58	269.694	267.167	0	276.976	400.595	127.754	279.466
ALDH1A2	0	0.258246	0	0	1138.88	622.912	0.502968	0.524326
PKIG	142.47	32.1085	311.299	0	364.897	248.472	331.456	330.85
EIF6	0	0	0	1189.35	0	569.448	0.502968	0
NDUFS5	196.581	273.568	109.98	178.763	23.6887	89.6193	528.116	358.77
TMEM129	1.3699	0	0	1.25228	0	813.113	941.555	0
MED28	225.691	179.653	35.6137	958.931	0	195.201	0	161.755
PFKL	1.21055	0.386886	571.441	0	1179.88	0.235433	2.25088	0
CNKSR3	0.342476	0	0	0	676.495	0	1075.34	0
GNG5	66.7827	331.243	223.034	0	389.953	330.015	269.088	137.767
EIF3K	229.116	242.751	248.079	0	544.84	0	287.194	194.001
CALD1	338.023	0	441.264	547.558	0.455552	295.59	63.3739	58.8556
RBM39	0.342476	29.0096	937.769	0.953891	246.017	449.251	6.03561	73.4057
SRRD	59.2483	0	0	1682.12	0	0	0	0
SEPT4	300.802	0	160.838	0	814.527	0	462.221	0
NTRK2	245.555	0.430409	0.256213	4.38297	1373.49	0.192316	2.01187	111.813
STX7	89.7286	0	293.557	0	0	456.559	896.288	0.131082
C14orf142	628.443	155.12	196.772	0	0	134.621	320.39	299.653
AURKAIP1	101.373	221.316	95.3114	0	0	452.905	524.595	339.37
KLHDC2	0	227.514	0	0	0	603.488	647.319	255.74
NDUFB10	265.076	62.4094	186.972	0.313069	328.909	321.553	392.818	175.518
BLOC1S2	6.59159	0.275686	198.424	3.62318	426.059	355.396	59.1597	683.197
CCDC109B	225.691	0	115.168	6.26138	760.317	327.514	283.674	13.6325
SNRPC	241.788	142.379	231.169	714.737	0	296.167	0	104.079
ARL4C	0	0	153.728	4.69604	1184.44	0.192316	112.162	274.354
CBY1	459.602	0	83.5242	0	611.346	0	571.874	0
FABP4	581.866	182.838	180.31	0	307.042	474.059	0	0
CD14	95.5507	316.781	138.996	0	661.006	0	0.502968	512.529
NDUFAB1	167.471	215.119	282.027	0	0	338.092	490.896	229.917
CYB5A	133.908	86.7705	239.303	0	0	385.979	449.653	427.195
EI24	124.661	540.25	0	0	0.455552	0	704.657	345.138
SRM	107.88	137.301	416.347	0	0.911104	0	0	1041.84
PAX6	1.02743	0.0860819	0.19216	1643.93	0	0	57.8413	0.131082
WDR45	7.37295	191.584	331.489	23.1373	12.0187	578.922	558.183	0.146038
DCK	217.472	0	0	1485.2	0	0	0	0
IFI16	311.31	352.591	0.0640534	0	0	921.964	113.671	0
FCGRT	0	178.017	106.649	0	647.795	0	3.01781	762.108
C19orf43	147.607	125.938	192.416	0	209.554	472.713	449.15	99.4909
RBPMS	201.377	77.9902	68.0247	0	1252.31	0	1.02575	94.9031
KLHL7	74.3172	320.397	602.166	0	0	316.168	382.255	0.131082
HDLBP	212.335	568.657	257.623	0	0	84.2345	0.502968	571.909
COPS8	358.572	329.005	273.636	0	732.072	0	0	0
RAB28	0	177.243	253.715	1256.35	0	0	0.502968	0
SERP1	264.391	504.354	192.416	0	0	0	615.632	109.715
AIP	0	133.083	0	0	0	959.465	0	591.833
SERPINF1	282.2	201.776	161.03	22.541	0	505.984	510.009	0
LSM5	68.4951	205.133	27.9913	0	1073.28	0	129.263	179.057
CBWD1	112.574	205.159	417.144	0.626138	228.175	514.63	0	204.354
MAP3K13	361.425	165.235	133.523	359.511	551.162	2.67908	36.5036	71.8581
SLC30A9	498.302	414.742	0	0	0	768.495	0	0
FAM204A	337.304	0	317.192	3.74741	0	0.25505	596.477	424.967
PTN	0	75.4077	73.8535	0	509.307	389.248	345.539	285.365
CCDC25	129.456	103.815	122.47	0	0.455552	0	1322.3	0
DCTN2	0	0	208.109	0	939.349	0.769265	527.613	1.96622
KLHDC3	7.19199	182.752	173.072	0.313069	698.817	401.172	0	214.318
GLOD4	234.277	215.911	84.542	1.44779	2.2656	832.192	4.2205	302.623
SNTA1	1.3699	0	325.071	0	0	942.926	0	407.008
SPG20	0.342476	449.778	331.156	0.626138	0	891.001	0.502968	0
ECI1	209.938	99.3385	330.451	0	0	391.171	224.324	416.708
PTPN21	1.3699	0	0.0640534	0.313069	1668.69	0	0	0
VDAC2	1.3699	181.288	133.679	0.939208	26.422	0	1053.72	271.47
SNORA33	153.175	0	0	1512.26	0	0.194143	0.516045	0
PCNP	103.428	361.544	235.14	0	0	0	0	961.352
SNRPD2	71.9199	372.562	367.346	0	366.72	97.6966	102.605	281.17
RNF130	281.857	192.135	172.111	0	0	0.384632	533.146	477.923
STOML2	359.942	0	0.0640534	0	575.362	152.507	0.502968	567.977
UBE2E3	222.952	0	168.524	0	771.25	334.245	0.502968	158.74
ITGB1BP1	0.342476	199.71	500.769	0	947.093	0	0	6.68516
COMMD4	155.484	0	0	0	492.908	0	719.747	284.84
FAM213A	0.974172	302.577	166.731	0.406614	227.301	0.21274	525.155	428.764
KIFAP3	0.684951	3.09895	0	0	0	1646.42	1.5089	0
NSMF	0.342476	0	403.472	1.56535	0.455552	0.769265	562.821	680.576
FOXJ1	0	103.556	0.128107	878.472	651.44	0	0.502968	15.0744
JUND	183.567	256.18	267.935	80.7719	446.441	346.554	65.8887	0
SSBP1	197.951	438.939	122.064	2.95115	388.539	0.379613	411.611	84.4165
WDR34	594.195	362.06	188.509	0	0	496.56	0.502968	0
CCDC80	988.727	231.646	67.256	0	0	354.054	0	0
RNF187	183.224	140.916	473.995	70.4406	577.185	25.1934	0	169.357
SDHA	438.934	0	256.325	0	938.893	0	1.5089	0.919786
C18orf32	77.4411	500.308	345.888	0	0	130.583	0	580.56
C21orf59	0.342476	277.011	117.218	0	670.573	0	369.681	199.375
NAE1	130.141	233.884	0.256213	0	0	0	1268.48	0
CLEC2B	190.074	228.375	156.418	0	0.455552	550.409	185.092	320.888
PPP1R11	0	111.046	287.792	0	0	0	1050.7	182.072
FGD5-AS1	709.633	234.794	217.455	3.76494	0	460.595	4.15471	0.339003
ECHDC1	0	0	0	0	1242.29	384.825	0	0
FAM114A1	183.355	68.7794	230.27	3.4684	2.88269	0.941849	1135.2	0.935988
AP3S1	0.342476	216.065	202.92	1196.21	0	0	0	3.01488
GPS2	497.275	226.223	90.6996	0.626138	0	236.357	354.089	212.614
IFNGR2	103.323	0	0	0.632431	0	292.005	979.278	238.114
PSMC4	0	158.391	124.776	0	568.529	333.476	428.025	0.131082
BAG3	382.203	0	0.0640534	0	1228.62	0	0	0
GLB1	374.326	0	0	0	1234.09	0	0.502968	0.131082
FAM195A	82.1941	60.7738	51.2427	675.916	255.565	0	206.72	276.189
PLA2G5	185.279	0	203.818	0	1022.26	29.0397	0	166.474
ATF4	0.342476	54.8342	505.189	0.626138	732.521	0	311.84	0
GSTT1	0.891019	0.123278	222.394	0.669123	1.16225	614.835	357.61	405.566
SLU7	292.499	275.353	206.589	3.36155	2.21722	588.567	233.697	0.198444
CNOT8	492.822	0.172164	552.46	0	0	0	107.132	448.823
GBP2	519.193	0	19.9847	0	0	0	0.502968	1059.93
TOMM40L	0.342476	0	0	1598.22	0.911104	0	0	0
TRIM69	0	0	201.128	0	0	427.327	701.64	269.242
ERI3	0	0	109.659	0	0	0	1026.56	462.325
MCM7	71.5774	0	6.67026	1516.19	0	0	0	0
PSMB6	346.243	190.585	430.567	0	239.165	0	256.513	127.018
PSMA3	457.205	323.668	307.392	0.939208	0	5.19254	336.485	158.609
FAM195B	126.716	240.975	299.321	0	329.82	157.315	178.553	256.396
C1orf122	185.279	44.0739	181.086	0	223.676	371.739	151.393	431.39
MRPL3	0	160.887	125.929	0	2.73331	451.174	841.465	3.14596
CX3CR1	12.3291	1002.85	501.218	0	0.455552	0	62.8709	0
ATP1B3	326.037	594.309	0	0	0	425.788	1.00594	232.014
TPMT	9.66956	0.794751	357.136	8.51605	1187.2	2.01705	11.2825	0.577755
CIB1	149.662	183.699	110.437	0	0	707.147	281.662	143.272
HIST1H4C	40.7546	133.083	80.5151	282.701	334.375	273.858	128.257	301.488
DEAF1	585.291	212.967	140.533	0.313069	0	0.192316	0.539734	634.042
FAM60A	2.40599	0.649625	6.37516	1.76759	1.9274	258.473	932.428	369.388
FNTA	380.49	411.127	0	0.313069	8.65549	0	597.525	175.256
CLU	1.3699	202.465	697.413	0	0	296.744	122.724	252.332
BTBD2	1.02743	0	0	0.313069	1530.2	0.576948	0	40.8975
BTF3L4	356.078	0	305.791	0.342341	0.455552	588.68	312.569	7.99598
OAZ2	258.227	478.701	0	0	0	397.902	437.079	0
MAP2K2	115.066	146.511	0.256213	0	486.985	622.143	0	198.195
C12orf23	0	0.516491	0.0640534	0	1544.32	24.0395	0	0
LAMTOR5	232.541	187.831	75.4549	0	509.763	262.896	0.502968	299.259
FAM120AOS	0.358366	228.117	194.786	0.315762	175.47	776.957	0.502968	189.937
RAB11B	4.45218	48.5754	197.554	0	310.535	619.444	143.307	242.329
IMP3	196.923	0	240.072	0	0	1126.59	1.00594	0
IGFBP4	633.922	0	144.312	0	785.828	0	0.502968	0
C6orf62	516.109	727.187	71.7356	0	0.455552	136.241	110.15	1.83514
BNIP3L	2.39733	6.80047	806.624	14.0881	0.455552	168.661	0	564.306
FKBP8	204.8	104.073	210.223	32.8723	357.608	444.827	82.9896	125.445
SUCLG2	0.684951	279.336	237.83	0	1044.58	0	0	0
SLTM	0.684951	0	63.9893	0	0	873.115	496.932	125.576
WWP1	0	0	278.952	1277.95	0	0	0	0
FAM92A1	0.342476	0	0	942.338	0	0	231.345	382.365
SNRPE	200.006	249.551	129.9	0	656.906	0	0	316.431
PSMD13	0	0	145.978	0	0	1406.79	0	0
HMG20B	171.238	172.078	0	0	0	409.441	0	799.073
HNRNPR	0	276.753	0	0	1274.18	0	0	0
JUNB	0.342476	0	78.9778	1439.49	0	0	31.687	0
PSMB10	2.048	137.178	114.44	0.687156	0	287.667	420.158	585.394
ISOC2	0.342476	326.25	88.5218	0	0	318.476	635.751	176.829
CCT3	0.342476	449.175	470.333	5.32218	2.73331	312.439	303.289	0
GAP43	199.321	92.1076	587.754	0	468.763	0	0	190.33
LMO7	3.76723	0	0	1532.16	0	0	1.5089	0
ZNF84	1.39751	0	0.361492	1.81959	1530.96	0.241107	2.31652	0.131422
SMU1	9.37777	297.154	29.2051	7.60279	1180.74	2.24098	8.29187	0.033203
OPHN1	407.112	28.8506	103.292	340.865	238.149	70.2377	332.189	13.7727
SNX2	1.13298	52.3466	417.134	3.29662	1056.55	0.23426	2.20169	0
FBXO9	0	1.03298	0	205.005	24.5002	1301.98	0	0
ROMO1	120.551	246.28	202.473	0	367.631	164.43	303.289	126.232
CTNNAL1	471.246	353.022	107.033	0.313069	0	0	182.074	416.315
TMBIM4	494.762	156.292	205.739	514.049	0.479696	129.998	26.2256	0
FAM96A	116.442	0	0	720.998	0	397.518	0	292.574
AP1S2	3.04365	511.378	0.0640534	0.939208	0	0.192316	933.005	78.78
U2AF1	279.318	108.063	102.994	570.728	3.43145	115.481	266.613	77.9061
PHPT1	335.969	217.443	252.242	0	0	332.707	0	385.249
SOX9	0.342476	119.654	0	1401.3	0.911104	0	0	0.524326
SMARCA2	0.342476	0	533.629	0.313069	915.204	0.192316	72.9303	0
PRMT1	182.539	454.34	0	0	0	0	874.66	10.3554
NADKD1	1.55176	216.887	0.198271	0	1299.15	0.470867	2.2203	0.291591
IBTK	46.1439	0.382866	94.7253	0	3.81894	1373.91	0.58651	0
CCDC124	311.285	207.522	65.1952	0	364.87	0.103255	570.326	0
LAPTM5	143.84	280.283	233.41	0	247.82	0	207.726	406.091
TAF1L	22.3924	0.086607	0.400609	1488.88	4.55552	0	0.507796	0
GNL3	0	201.776	0	0	0	583.103	731.818	0
DANCR	0	158.993	77.3765	740.409	347.131	0	190.122	0
VGLL4	359.942	216.808	239.013	0	0.455552	165.419	420.727	108.85
KRT10	215.76	84.4463	121.894	268.926	287.909	205.009	57.8413	268.455
SPATS2L	45.1823	327.549	268.076	7.78074	50.6	45.8846	763.702	0.695755
C1QB	154.799	221.575	0	0	425.03	0	0	707.447
CHMP1B	451.299	0.852615	58.6184	2.83209	781.317	2.30776	13.4751	196.365
DAP3	441.59	0.185988	0.206361	30.8903	0	422.891	352.441	257.575
RND3	0	0	0	0	0	384.632	657.379	460.752
FAM32A	0.684951	160.973	278.184	0	0	0	553.767	508.728
YTHDF3	0	341.659	0	1159.61	0	0.961581	0	0
PDK2	614.059	0	0	0	0	551.563	0.502968	333.472
NINJ1	441.794	147.803	120.677	0	0	0	365.154	424.049
COX5A	90.756	181.202	173.905	0	14.5777	397.71	387.788	252.07
PARL	1.3699	156.755	378.812	0	743.461	0.384632	0	216.678
TRAPPC4	0.342476	351.903	108.57	0.626138	550.763	298.282	0	186.136
CREB3	269.528	325.562	268.576	0	0	386.748	0	245.516
MPC1	139.605	157.019	307.558	0.00156535	2.16547	386.419	256.461	246.585
GNG10	167.813	357.842	294.581	0	143.499	0	236.898	294.54
TSFM	1.71238	0	0	1468.61	24.5998	0	0	0.131082
SHARPIN	161.306	251.962	295.734	0	400.43	243.472	0.502968	141.306
SEC13	188.019	86.3401	537.023	0	0.455552	537.524	0	144.976
NDUFAF4	0.342476	0	111.004	689.691	0.911104	159.045	0	532.585
DTD1	259.597	98.6498	235.396	0	679.684	0	0	220.217
CES2	3.8246	0.235227	209.955	5.63171	1240.39	0.541793	2.10849	30.7684
TMEM126B	1.71238	0	113.054	0	0.911104	864.846	0	510.694
MRPS10	2.56829	142.39	0	0.344032	0.494456	350.359	682.744	312.236
CEP57	156.854	332.018	14.9885	0	546.207	440.404	0	0
PPP2R3C	2.05485	215.807	206.379	0	1065.99	0	0	0
COPS6	408.677	553.295	104.095	0	10.9989	0	412.435	0.00540056
TMEM242	0	0.0860819	0	0	1290.12	0	0	199.244
EWSR1	987.015	0.774737	0.0640534	0	501.107	0	0	0
SF3B5	210.622	224.674	287.792	0	14.1221	270.589	386.782	93.0679
FADS1	10.0503	415.256	0.0711953	2.03667	3.31423	0	1056.2	0.40305
TERF2IP	231.171	0	374.584	0	176.754	0	700.634	0
CYFIP2	702.417	0	371.061	0	0	405.787	2.51484	0
TAF10	261.866	303.578	198.096	74.5105	135.299	102.766	0	404.072
EIF4H	9.93179	270.383	565.015	0	177.21	204.432	1.00594	251.546
PDK4	549.673	12.9123	0	0	0	0.192316	913.892	0
TAGLN	228.431	359.478	279.016	2.19148	40.0886	435.404	6.03561	125.576
NOL8	864.807	451.413	158.596	0.367418	0.911104	0	0	0
WRB	0	0	13.6434	0	0	685.223	478.322	298.604
ARL2-SNX15	11.6844	38.2171	45.3647	912.59	349.572	0	1.7883	111.202
PCSK5	557.565	44.7626	21.2025	185.853	104.321	54.6178	492.327	9.30679
VPS29	1.18938	353.71	121.551	0	0	539.254	204.28	248.4
NEK7	91.0985	346.652	0	983.35	0	0	0	46.534
CYC1	365.079	0	550.731	0.313069	0	0	369.178	180.762
NUDCD2	165.073	0	107.61	892.873	0	0	0	299.259
CAPZA1	428.437	12.4819	174.994	113.018	365.353	14.616	254.502	99.3598
GLRX5	0	161.317	396.747	0.313069	0	0	239.413	664.846
CCT5	453.095	0	218.614	0	3.18887	785.227	0.502968	0
ASCC3	0.342476	0	0	1457.96	0.911104	0.961581	0	0.131082
TALDO1	119.224	321.946	147.532	1.49547	0	372.516	496.429	0.202416
TRAPPC3	172.608	372.648	8.5191	0	452.363	450.02	0	0
NCOA4	10.6167	301.717	358.699	0	8.65549	775.611	0	0.131082
MID1IP1	0	16.5277	0	1169.94	0	0	1.00594	267.8
SLC25A23	588.227	383.925	249.797	0.8698	0	0	20.1187	212.09
C7orf73	301.834	29.6302	492.341	5.38044	183.88	170.072	3.1701	265.929
AGTPBP1	0.342476	0	0	0	4.55552	0	1444.52	0
WDR45B	0.684951	479.046	248.399	0	1.82221	7.30801	705.16	4.58786
ABHD8	0	0	0.128107	1223.79	0	0	0.502968	222.577
AKR1C2	2.20095	29.0803	17.3308	0	0.911104	0	773.061	624.296
PRRX2	130.483	81.8639	213.682	649.932	0	274.243	0	95.8206
TXN2	0	386.077	178.581	0	357.608	0	368.675	154.545
LUC7L2	439.396	272.706	0.960801	0	0	0	0	732.091
AKAP13	188.986	4.72624	37.8795	38.8141	12.1105	907.854	17.1314	237.544
SLC40A1	28.768	374.542	0	0	0	0	1040.14	0
NFU1	165.758	230.097	88.778	0	463.752	189.624	0	305.158
DYNC1LI2	495.905	64.2171	411.351	0	0	0	467.76	0.131082
PPP1CB	514.741	0	204.266	4.0699	0	691.761	1.00594	23.0704
HSP90B1	587.688	352.161	5.70075	0	0	491.56	0	0
KIAA1279	0	0	0	0	1436.81	0	0	0
PCBP1	24.3158	273.999	242.506	0	6.83328	298.667	328.438	261.246
CTPS1	0	0	0.0640534	0	1.36666	611.95	818.328	0
SMARCE1	1.02743	0	363.503	0.626138	0	0	379.238	687.13
NANS	591.455	254.716	233.41	0	0	351.746	0	0
ATP6V0E2	238.705	141.519	143.736	0	0	724.455	181.571	0
SURF1	0	344.586	147.643	0	286.542	0	0	649.116
PMVK	104.455	234.401	218.486	0	314.331	198.855	222.815	130.819
ABT1	0	0	360.492	0	683.328	378.671	0.502968	0
CDC26	163.703	300.598	168.332	0	0	0	375.717	413.694
POLR2J	162.116	368.874	109.716	0	0	115.005	321.247	343.545
UROS	0	0	254.542	0	0	373.144	403.455	388.483
HSPE1	57.5359	320.483	104.023	2.50455	0	582.141	0	350.643
WBP5	260.966	240.513	227.518	0	3.64442	173.469	243.436	266.882
MDH2	385.628	0	102.101	0	0	280.974	0	645.708
IFT20	334.222	364.62	84.1787	254.335	0.455552	0.192316	228.799	147.177
UFSP2	316.447	0	183.507	0	913.838	0	0	0
POLD2	0	161.404	503.524	0	0	0	747.913	0
ORAI2	467.564	372.49	5.62591	42.2807	21.8987	6.88017	42.3736	453.631
MRPS26	0.342476	0	189.278	0	0	736.956	0.502968	484.871
CC2D2A	456.058	86.8747	506.617	4.42223	2.66366	2.00534	9.43597	342.867
SFRP4	61.9881	237.328	493.852	0	1.36666	0.384632	615.129	0
USMG5	109.25	236.897	134.96	0	174.477	206.74	179.559	367.684
NWD1	52.1452	1.29069	16.217	25.9729	926.43	7.46083	165.488	214.053
FADS2	80.8242	0	67.0639	0	2.27776	662.529	594.005	0
TRAPPC2L	284.597	218.39	39.0085	423.583	440.975	0	0	0
PIFO	0.684951	339.937	46.1184	0	1.36666	784.073	233.88	0
POLR2E	370.522	488.857	378.515	0.749926	3.96727	1.22077	0.820089	159.263
CHMP5	0	151.59	0.0640534	0	0	612.719	442.108	196.098
CPSF3L	4.61626	0.277494	375.573	4.2836	1009.41	0.261165	7.58908	0
LSM14A	0.693376	0.0860819	197.183	0.323714	445.075	327.322	10.5623	420.51
NTAN1	170.553	475.688	412.76	0	342.575	0	0	0
ARPC4	182.197	307.226	95.9554	0	607.707	0.192316	206.217	0
DBNL	0	242.062	214.066	0	0	942.349	0	0
ITGB1	159.594	0	20.8173	0	0	0	1214.16	0
SLC25A3	167.471	326.25	303.613	0.939208	0	160.969	434.564	0
CRYL1	0	0	308.161	0	712.028	0	0	373.451
CCDC104	430.834	0	350.052	0	0	0	401.368	210.517
CPPED1	3.19954	121.635	0.697202	26.5969	1063.52	0.666299	175.233	0.931636
FAM96B	50.6864	51.1326	295.222	427.339	0	403.095	0	164.638
FAM26F	205.485	292.764	104.151	0	387.219	130.39	0	270.552
EIF2AK1	481.517	0.344327	297.337	0.626138	0	609.642	0	0
MRPL28	204.8	0	223.482	0	0	0	393.321	565.879
CHURC1	170.063	198.23	140.982	6.11534	1.64436	610.943	104.527	153.201
BANF1	171.238	263.583	147.451	0	2.27776	519.638	0	280.515
ZNHIT1	7.85492	100.598	239.947	11.7264	631.466	105.244	150.044	137.716
MRPS7	0.342476	432.196	0	0	575.818	0	375.214	0
RPS4Y1	0	269.522	75.1987	0	497.463	249.242	0	290.739
PHLDB2	343.382	0.087442	0.100077	4.17334	8.88473	1.22821	1023.14	0.137256
AKTIP	0	213.053	508.823	0	0	458.482	0	200.424
VASP	0	80.0561	37.0869	1252.28	0	9.42349	0	0
CSNK2B	5.50153	313.666	685.659	1.36576	4.04822	229.033	5.32964	133.585
ITPRIPL2	763.632	370.389	220.419	13.2634	3.17401	0.236857	6.21703	0.131095
STAU1	246.971	0.138764	879.581	1.37437	0.679821	0	246.543	0
RNF14	132.705	2.55568	264.093	9.2604	66.3254	878.401	19.3989	0.970777
DNTTIP1	240.418	0	0	0	0	0	1126.65	5.63651
C9orf78	277.152	134.723	276.085	3.75658	68.4121	327.39	283.616	0
FIS1	164.046	204.617	267.615	0	304.764	66.1568	179.056	184.301
ABHD17A	0	209.773	180.054	0.313069	0	0	594.508	385.511
EIF4ENIF1	2.05485	0	0.128107	0.333982	1365.29	0.787746	0	0
FHL1	245.213	291.043	241.289	0.313069	0	0	468.766	121.775
ZNF302	397.272	0.0860819	245.132	0	0	368.862	0	347.366
WIPI2	1.02743	226.481	261.978	0	0.455552	574.448	2.01187	291.657
ZNF410	0.925917	0.0899383	1.24736	5.14088	1347.26	1.39098	0.908711	0
SAT2	76.0296	195.492	83.0772	604.224	270.598	0	0	125.183
DNAJB1	0	297.155	0	0	887.871	169.046	0	0
PAIP1	0.342476	236.639	116.641	0	0.455552	0	524.092	475.302
APBB1	383.23	284.156	202.281	0	126.644	355.977	0.502968	0.131082
CCDC115	136.99	0	0	0	720.684	0	494.417	0
EIF1B	0	108.549	87.4329	0	446.441	223.471	336.485	149.433
GPN3	6.50704	184.043	0	0	712.028	448.097	0	0
TADA3	10.6247	3.00394	319.179	23.158	971.495	2.22437	13.9973	2.47306
GANAB	0	0	0	0.313069	1345.7	0	0	0
RAB7A	0	0	254.932	0	544.385	35.9631	44.7641	464.815
RPS28	165.416	188.864	182.744	65.4315	179.032	71.157	240.418	250.235
PPP2CA	0	672.73	0	0	0	0	0	669.43
SSR2	222.504	314.859	219.843	110.978	119.522	1.09339	352.441	0.269425
GSPT1	4.45869	0.172164	355.149	0.313069	49.0717	0.192316	480.334	450.657
ARHGAP22	385.285	405.101	0.0640534	0	0.455552	545.986	2.51484	0
SEC62	824.201	121.727	177.762	15.5379	0.695036	47.5559	70.8976	78.9075
CCDC101	0	0	105.496	1229.74	0	0	0	0
LARS	3.14386	1.99088	389.348	10.9309	2.52503	0	0.700885	926.484
KLHL5	33.1698	300.546	0.254048	7.07608	950.452	32.8029	7.64123	0.854586
NUTF2	109.592	139.108	205.611	0	342.575	327.13	0	208.158
GRWD1	2.17804	0.0861077	196.003	4.38297	0.911104	708.3	0.502968	419.723
SCO2	0.380627	0	62.5196	1268.19	0.455552	0	0.502968	0
PLEKHG3	0.684951	0	0	119.592	0	0	1211.15	0.262163
PSME2	5.82209	450.639	259.16	0.313069	0	387.517	227.844	0
DYNC1LI1	0	419.047	0	0	0	0	911.88	0
HECTD1	1.02743	0	0	0	1327.93	0.384632	1.00594	0.262163
C14orf166	0	0	338.074	0	569.44	0	48.2849	373.845
NXPE3	3.53373	93.52	0.737908	5.77904	3.89237	0.237164	1220.36	0.383387
MYEOV2	121.579	196.008	129.836	166.866	80.6327	101.543	260.034	271.732
MAST2	5.82209	0	0.19216	1308.32	0	0	12.5742	0
SDHC	625.36	143.671	258.135	0	0.455552	0	269.591	29.4934
DLD	0	265.563	0.128107	0	0	232.895	826.376	0
THNSL2	2.4001	175.865	258.263	886.728	0	0	0.502968	0
MXRA7	14.207	10.5101	373.826	10.3526	12.9109	411.02	490.222	0.160968
CTSH	317.475	1.63556	7.75046	0	0	390.017	605.573	0
SNHG5	68.4951	392.533	261.146	0	153.977	61.1565	199.175	185.48
BIRC2	0.342476	354.571	0	0	37.3553	15.3853	913.389	0
MRPL34	173.635	316.609	42.9798	0	315.242	0	0	472.156
LOC100507217	102.4	167.012	130.22	0	523.885	107.12	199.678	90.0531
SEC61B	76.7145	247.658	145.081	450.194	0	155.584	120.209	124.79
RPN1	0	0	0	0	1320.19	0	0	0
WDR61	29.7954	121.72	4.6759	2.19148	700.639	0	460.718	0
RNPEPL1	0	276.065	0	0	0.455552	526.754	0.502968	515.675
PSMC1	2.05485	6.02573	354.728	0.313069	25.0554	429.634	501.459	0
SPATA20	0.342476	333.481	0	0	0	0	984.307	0
DDIT4	0	0	0	0	715.673	0	322.905	278.024
ENSG00000211459	968.863	75.8381	98.2579	27.5501	3.18887	5.38485	134.795	2.09731
H2AFY	0	304.644	266.652	0	0	744.264	0	0
POLR2G	588.716	185.334	203.369	1.56535	0	217.125	0	117.842
TRIM28	7.87694	197.3	0.57648	0	1106.99	0	0	0
SRSF10	10.6373	0.289829	0.375148	7.37835	406.637	0	599.517	287.539
MRPS16	255.452	59.3306	104.749	0.531748	573.042	84.5919	95.4285	139.063
AKR7A2	0.711596	0.186341	423.479	0.385764	1.16653	346.554	470.81	67.9852
COQ9	4.79466	801.336	0	0	0	503.868	1.00594	0
NCBP2	0	547.222	279.267	0	0	0	168.997	314.727
SHFM1	117.708	301.651	194.594	0.94716	117.226	228.087	78.7547	271.215
MRPL21	0	69.8124	0	0	803.139	1.53853	254.502	179.451
CAB39L	378.778	0	0	0.313069	0	614.258	0	314.596
RNF5	346.898	318.844	322.044	0	0	180.2	2.80093e-32	136.718
MRPL18	588.031	195.836	63.2207	0	0	377.517	0	79.9598
ADIPOR1	0	0	213.554	0	0	0	732.321	357.46
ZMYND10	0	0	0	0	0	961.762	0	340.341
SNED1	2.05485	0.602573	0.256213	0	1295.59	0.192316	1.00594	0
SH3YL1	8.76299	164.946	0.525968	0.862286	719.263	0.762572	402.253	0.138855
PHAX	67.5401	1.49391	223.829	14.5293	0.900536	1.99047	985.685	1.3895
MRP63	319.187	109.496	63.7306	421.193	7.93139	178.643	10.3525	186.663
LSM3	68.1526	320.741	92.2369	356.273	215.932	130.775	0	112.73
CIRBP	178.087	0	96.9128	0	0	444.443	413.942	163.197
VPS37B	1.3699	9.21076	0	1284.52	0	0	0	0.131082
MRPS28	2.05485	0	94.9912	1064.12	0	0	0	133.703
HK1	0	397.44	0	2.19148	0	1.73085	0	893.19
SF3B14	170.21	331.587	0	0	358.975	158.469	0	274.747
IDH2	641.799	376.092	194.658	0	0	0	7.54451	72.8814
CAPZA2	4.45218	4.027e-32	287.215	4.76476	0.455552	659.644	0	336.355
TRAF3IP2	17.5066	3.81245	2.05606	28.9918	125.867	908.633	21.511	180.532
ZBTB40	17.4663	50.6161	0.320267	0	1216.32	1.53853	0	0
YARS	7.01239	0.431907	0.49323	1.08347	1271.14	0.233606	5.62046	0.171035
SUCLG1	303.091	281.402	257.943	1.56535	0	441.366	0	0
MAGED1	0	71.8784	274.148	0	0.455552	635.99	0	302.405
PREB	0	0.172164	0	0	0	583.295	0	700.369
USP5	0	0	0	0	1283.75	0	0	0
RNF114	504.467	82.3803	393.8	0	0	0	0	302.536
DTNB	5.42567	0.196998	0.643442	0.337896	202.555	570.343	13.3097	490.262
LCMT1	291.789	492.819	0	0	0.455552	496.368	0.502968	0
USB1	0.684951	172.078	208.045	0	0	591.757	0	308.566
ATP6V0E1	0	353.71	249.936	0.313069	0	573.871	0	100.277
TM7SF3	4.96692	1.04034	0.641629	13.478	1.73543	23.4084	883.535	349.234
SGCB	4.62702	0.140115	0.423918	1104.01	3.84463	0.333803	162.836	5.44329e-36
CALM3	70.8925	395.288	123.175	0	187.232	164.43	150.89	183.514
RDH13	1.02743	0.0860819	228.799	0	1043.67	0	0	0
PEX2	0.684951	192.565	508.647	0	0.544567	0	0.755155	569.907
COMMD6	256.514	321.774	99.4749	0	0	282.897	151.896	160.051
TCF25	23.9733	0	593.903	249.516	0	0	0	403.993
MLST8	250.691	0	154.561	0	0	5.57717	544.211	316.169
HECA	1.50268	0.0915997	0	1266.38	0.490994	0.384825	0.595715	0.157901
GUCD1	2.34109	0.0891722	272.735	1.48401	0	741.045	1.02686	250.628
STX17	51.7266	3.81409	1.82529	31.1963	575.36	5.44014	598.459	1.44472
ARL2BP	0	68.2629	480.913	1.87842	0	513.1	15.089	187.447
OXSM	0.342476	148.663	0	0	612.262	505.407	0	0
CREBRF	4.10971	1.54947	0	0	0	0.192316	1260.44	0
DDX1	19.8636	0	127.082	0	0	22.501	641.787	454.984
TNFRSF1B	27.3084	388.221	332.581	1.62934	1.67748	1.12259	1.60849	511.217
DDT	0	138.247	58.3526	0	325.72	350.977	183.08	208.289
PTGES2	226.719	0	0	0	12.7555	677.53	0	347.235
DDX46	1.1039	0.0878982	57.6252	3.94718	0	1198.87	1.57987	0.160378
CACYBP	291.624	120.859	255.044	0	0	342.9	0.503621	252.332
SERPINA1	0	180.772	159.813	0	714.306	0	0	207.764
PIP5K1B	0	0	38.6242	0	487.441	736.571	0	0
AES	33.9051	230.958	260.377	1.25228	249.643	66.3491	204.205	215.236
UGP2	0	192.221	413.336	0.313069	0	0	0	655.539
ARL5A	426.725	332.448	339.099	3.13069	0.455552	0	0	158.74
RHBDD2	0.342476	212.794	183.897	0	861.905	0.384632	0	0
ASMTL	0	248.949	0	0	0	0	583.442	426.408
GPR108	0	10.8463	287.792	0	959.849	0	0	0
TUFM	0	577.007	193.826	0	0	484.252	0	1.57298
ATP1A2	7.87071	0.101232	252.96	10.3298	1.75597	301.687	681.311	0.494532
GPBP1L1	0	0	261.786	0	971.693	19.8086	1.5089	1.17973
PPIB	230.487	198.729	204.999	2.47362	2.30801	233.059	258.007	125.497
AGPAT6	1.06911	0.179455	0.0721241	0.315104	0.922812	0.192316	839.413	412.645
S100A16	0	101.491	508.264	0	0	498.868	0	145.369
MRPS15	0	0	87.2407	787.995	0	249.434	125.742	1.57298
SYNGR1	1.71238	0.172164	114.912	1.87842	903.36	0	229.856	0
ERCC5	0	0.0860819	0	0	30.0664	0	1220.2	0
ZFR	0.684951	0	0	1249.15	0.455552	0	0	0
TUBB4B	398.984	0.0860819	365.274	0	37.8108	447.518	0	0
DYNLT3	0	58.0192	0	0	950.282	0	0	238.437
RNMTL1	0	172.336	0.0640534	0	932.06	33.0784	109.144	0
CCAR1	1091.13	0	0	0.626138	0	154.622	0	0
MPC2	348.947	160.109	357.969	1.02596	1.16681	10.5637	165.961	199.899
GALNT11	42.557	288.288	0.705663	0	0	822.395	91.5401	0
DALRD3	0	0	163.977	0.626138	1046.86	32.5014	0.502968	0
NPC2	217.472	347.685	367.987	0	0	193.47	0	117.449
VAPB	1.09462	202.895	265.373	0	0	0.192316	773.564	0
CCDC90B	249.322	196.697	213.682	0.626138	581.285	0	0.502968	0
PSMD7	201.718	0	640.406	0	0	7.30801	0.502968	391.147
C11orf54	0	0.193443	163.689	0	2.27776	1073.89	0.502968	0.289271
VWA9	13.0141	0	0	1207.51	5.01107	0	15.089	0
COBLL1	61.4182	0.0938981	0.200212	5.85665	556.359	38.9444	500.752	75.8962
ECI2	0	13.0844	336.344	0	0	295.782	592.999	0
MPV17	0	457.286	0	0.631774	1.65069	594.834	0.547329	183.1
LAMTOR1	55.1386	111.906	154.625	11.2705	391.319	0.192316	222.312	291.263
VDAC3	319.53	398.473	0	0	0	0	0.502968	519.345
LUZP6	76.0296	60.946	53.997	0	0	577.718	286.189	182.728
BHMT2	326.621	0.203239	166.458	3.87771	3.23287	7.89958	728.149	0
CACUL1	703.2	0.764674	140.368	6.86796	3.8357	0.844883	297.549	82.4152
THYN1	430.834	0	0	0	547.118	256.55	0.502968	0
PLEKHB1	0.684951	0	354.343	28.4893	9.5666	247.896	593.502	0
PTMS	84.5915	101.749	151.935	594.831	0	68.0799	116.185	116.925
GDF1	0	0	0	1132.68	0.911104	0	99.5876	0
COX14	247.61	188.261	204.651	0	175.388	157.507	0	259.279
STMN1	7.90208	149.443	165.843	0.31501	1.2227	1.32404	398.381	507.947
RABL5	507.575	108.135	111.067	8.25347	36.1018	224.191	76.1177	160.682
COMMD3	554.81	0	383.68	0	0	0	0	293.455
CXXC5	0	0.516491	0	0	535.274	695.415	0.502968	0
PRNP	0	0	0.128107	0	789.016	442.327	0	0
PRPF40A	0.732898	265.218	564.246	0.313069	0	400.787	0	0
LINC00493	108.565	138.247	106.393	0	482.885	154.238	96.5698	143.665
EMP3	158.909	363.868	408.084	0	0	0	141.837	157.691
HLA-E	83.1121	188.673	131.351	0.952544	2.3691	0.195432	0.587466	822.654
NDUFA12	0	225.19	217.205	0	0	344.246	276.632	166.605
OSR1	183.567	130.07	0	0	0	495.406	419.475	0
USO1	4.10971	276.839	0	0	0	0.192316	0	945.492
EMC6	0	111.495	53.2107	495.44	0	0	172.744	393.528
ZFYVE21	0.71002	140.055	286.062	0	799.039	0	0.502968	0
POLR3E	3.15468	0.0931492	0.134435	0	2.23107	462.486	653.756	104.472
KCNQ1OT1	94.839	5.18787	5.15473	66.9082	201.211	10.6525	840.643	1.60886
CISD1	75.6871	212.02	0	0	0	587.141	350.065	0
SETD6	1.34069	0.0878121	0.0651359	1219.18	1.13328	0	2.51484	0.140192
RABAC1	76.3721	208.576	69.6901	537.54	0	144.814	187.104	0
RAB5A	0	418.1	0	0	0	0	596.519	208.551
RALY	255.829	0	486.678	0	4.55552	428.288	0.502968	46.534
FLOT1	0	741.94	182.552	0	0	48.079	0	248.662
SUMO3	291.104	228.633	224.251	0	0	250.588	0	226.378
BC016143	356.234	99.4436	10.3322	109.632	208.25	50.5186	372.159	13.5743
MRPS25	946.159	0	77.5011	1.5727	2.76224	0.192451	0.502968	188.102
UQCRH	180.129	46.8285	385.726	0	151.243	383.863	0	68.0313
PSME1	219.527	210.728	143.287	0	53.2996	309.629	69.9125	208.158
NCBP2-AS2	197.608	159.854	61.9396	0	341.664	187.316	196.645	69.2111
KLHDC8B	318.845	184.215	238.919	0	0	0	471.784	0
SARNP	454.826	243.863	388.304	2.81762	0.455552	0	0	122.561
TXNL1	1.02743	0	0	303.99	0	314.437	384.77	206.847
PLEKHJ1	197.949	411.902	242.186	0	0	0	0	358.115
PKM	8.56189	583.721	274.789	339.993	0	0	0	0
DHX40	0	0	296.049	32.5592	0	874.846	0	0
IQCG	338.366	272.191	0	0	0	591.949	0	0
ZMAT2	174.663	71.448	162.76	0	361.708	0	405.392	25.1677
EDF1	213.02	316.523	33.2437	0	201.354	85.1961	0	351.43
ERGIC3	232.507	335.543	336.052	14.5254	14.2398	3.01677	263.83	0.170419
HAX1	0.342476	139.453	209.455	0	312.053	225.587	0	312.236
R3HDM4	0.342476	0	369.14	829.007	0	0	0	0
PPA2	2.39613	10.0495	225.658	1.16934	1.36452	346.359	3.60145	607.563
PROSC	382.541	0.172663	33.0765	0	0	781.74	0	0
CHMP1A	0	106.742	131.758	0	787.65	0.192316	0	170.93
TMEM98	322.27	63.2702	0	0	0	810.805	0	0
TCEA3	0	324.356	0	0	395.419	306.167	0	170.275
JMJD7	2.23393	0.385036	0.610313	0	766.459	0.477406	425.885	0
CCDC53	0	153.312	108.122	46.9604	0	0	650.84	236.209
GCSH	377.066	36.9017	76.7998	0	553.952	0	86.5104	63.3124
MPP6	347.955	202.12	92.8774	0	9.11104	0	253.496	288.117
UBQLN1	148.634	172.25	0.0640534	0	399.064	264.05	2.51484	206.454
NOL7	10.9592	0	320.075	0	0	0	240.921	620.802
ATP6V1E1	400.354	0	542.084	0	4.09997	245.972	0	0
CRYZL1	12.0512	1.49663	2.49593	15.7622	1143.87	4.18992	10.6329	1.80851
BTG2	0	0	0	0	1191.72	0	0.502968	0
FAM107A	421.587	0	0	0	545.752	220.394	1.5089	1.83514
KAZN	0	182.494	0.128107	0	1006.64	0.192316	1.32849	0
MRPS11	99.5663	0.0860819	244.836	0.947003	794.539	0	50.7721	0
HSPD1	480.151	0	255.061	0.313069	0	0.384632	1.5089	452.887
PSMF1	266.788	0	251.153	21.6018	1.36666	484.252	3.01781	161.886
LYRM1	296.961	362.936	0.12835	0.626138	0.49268	0.60145	1.38683	525.113
GTF3C6	14.384	167.257	254.74	0	0	420.211	226.838	104.603
SMAD4	216.445	0.0860819	0	0.647771	0.455598	0.384632	969.218	0
ANXA11	271.926	190.671	0	0.626138	0	710.031	2.01187	11.7973
ADD3	0	0	389.892	0	0	0	357.107	439.779
IL18	128.882	277.872	0.0238471	0.406489	0	207.664	405.313	166.473
TOMM5	203.773	199.968	218.472	0	335.286	122.313	0	106.307
ARF6	246.582	121.203	0.19216	0	549.852	250.011	17.6039	0
BLVRB	238.705	223.899	70.2666	0	399.064	0	0.502968	252.987
SMG5	0.684951	257.901	0	1.56535	0	925.041	0	0
UROD	0	331.243	490.457	0	0	361.747	0	0
UBE2N	189.731	0.0860819	181.335	0	0	552.909	0	258.493
AMICA1	325.009	113.8	229.824	0	0.455552	0	513.027	0
TXLNA	0.684951	0.258246	0	350.638	0.911104	828.498	0.502968	0
IMP4	41.0971	0	101.973	0	531.174	0	360.125	146.549
SAV1	424.327	0	3.20267	0	751.661	0.384632	0	0.131082
ITGB2	0	611.784	567.641	0	0	0	0	0
MTFR1L	75.2647	254.885	41.254	7.93753	6.03142	4.21499	776.612	11.086
TFG	0	0	0	0	975.793	93.4657	0.502968	107.094
OXA1L	247.267	0	186.652	0	0.911104	741.763	0	0
URI1	523.645	132.308	116.001	0	283.809	0	0	120.595
PAK1	517.823	398.043	260.313	0	0	0	0	0
AMOTL2	0.684951	429.807	744.3	0	0.455552	0	0	0
PHF20	164.166	0.308242	3.83789	12.0535	239.933	0.631239	466.148	288.117
DDR1	0	0	0.0640534	1172.44	0	0	1.00594	0
LETMD1	1.83468	0	0.344851	0.985792	528.896	626.113	15.1345	0
ZNF544	0	0	0	0	0.455552	0	1172.41	0
SULT1A1	0	0.0860819	0.145952	1171.24	0	0	1.00594	0.262163
DNAJB6	284.389	423.305	191.957	4.90182	6.80508	0.454462	25.5256	235.291
ATOX1	31.5078	80.5726	65.4625	0	358.52	364.824	140.831	130.688
ZBTB11	109.592	0	3.01051	703.78	353.509	0	0	0
STRAP	428.095	176.037	257.687	0	0.455552	0.192316	0	306.469
IFIT1	45.899	0.258246	0	0	1122.48	0	0	0
FER	9.93179	0.258246	0.256213	1.56535	0	0.192316	1156.32	0
C12orf44	0	0	127.658	0	696.539	342.707	0	0
C2orf74	467.097	69.1245	75.2513	3.2202	1.52259	0	0	550.599
HSD17B10	0	173.111	42.7877	0	0	236.164	218.288	495.095
CNPY2	123.634	0	72.4444	764.515	0	0	204.708	0
GULP1	797.717	227.132	0.150186	0	137.739	0.607911	1.57248	0.262163
DSP	88.3587	350.784	32.0907	0.626138	0	0	0	693.291
HNRNPD	165.073	406.479	166.539	0	0	0	427.019	0
NDUFS6	105.825	329.435	40.9942	0	127.555	320.591	126.245	114.041
BICD2	913.04	0.172164	250.577	0	0	0.576948	0	0
ARF5	323.634	394.944	293.108	0	0	0	0	152.055
TSR3	634.607	66.5371	456.316	0	0	6.15412	0	0
URM1	0.342476	104.934	198.63	0	538.918	304.821	1.00594	14.6811
ERP44	307.543	158.735	4.22752	0	0	409.826	0	282.481
SDHD	0.684951	0	546.696	0.527365	0	0	0	614.379
AP3S2	57.2444	0.587956	7.94774	4.35614	3.96057	800.411	4.78232	282.988
PPP1R12B	161.63	0.852331	586.615	2.28778	7.54171	2.17702	36.494	364.525
PHB2	0	123.183	433.449	0	1.82221	308.86	48.2849	245.385
WAC	681.663	0.323547	463.913	2.21415	5.41583	1.23254	5.36455	0.63724
DGUOK	0	71.8784	278.12	0	324.353	486.175	0	0
FAM127A	0	161.231	305.983	0	542.563	0	0	150.482
RAD23A	136.99	169.323	283.564	0	458.286	0	0.502968	111.419
ACTR8	0	0	0	0	1156.65	0.576948	0	2.09731
ZNF395	250.007	0.688655	0	0	0	201.932	705.663	0.393245
NDUFB3	0	86.4262	245.965	0	205.91	110.005	447.138	62.7881
NDUFS2	311.256	197.058	166.667	5.56302	5.57774	1.08293	470.959	0
CLIC4	0	0	0	0	0	849.845	0.502968	307.305
THAP9-AS1	0	0	199.241	0	956.391	0	0	0
DRG1	0	105.278	134.512	0	0	0	337.491	577.808
BLOC1S6	336.783	136.341	139.373	4.88404	43.9864	0.377094	24.2142	468.733
RNF181	230.144	309.12	46.759	0	0	0	204.205	363.227
ASS1	511.316	336.408	300.602	0	0.455552	0	0	4.58786
HMHA1	11.2872	0.919397	0.635672	7.16418	0.513088	1129.44	2.48531	0.654005
SEC22C	325.21	174.467	0.137049	3.21672	647.833	0	1.15999	0
HSBP1L1	0	178.362	0	715.989	0	158.661	0	96.2139
EGLN1	0	47.2589	0.19216	652.748	0	446.558	1.00634	0
UFM1	39.6753	307.208	0	0	0	715.796	85.0569	0
RAB2A	0.342476	390.64	157.443	0	0.911104	0	0	597.994
LPXN	0.684951	0.0860819	0	0	1144.8	0	0	0.13896
PPFIBP1	239.804	477.514	304.434	28.8779	10.9099	3.9886	20.2298	59.9338
CCT4	190.416	50.8744	14.412	0	0	0	777.085	112.337
FBXW2	25.0792	144.582	114.258	1.51713	855.54	0.464847	3.03913	0.546807
LSM1	0	0	143.8	0	730.706	0	270.094	0
COPG1	21.576	370.066	0	0	0	0	752.942	0
TEFM	0.342476	0.0860819	0	944.53	0	199.624	0	0
SERPINB6	274.146	172.022	141.346	2.99341	6.79679	0.916156	316.519	229.809
PPIF	0	160.973	222.585	0	753.939	0	0.502968	5.37435
DCTN3	0	0	144.697	0	391.319	605.411	0	0
ROGDI	1.3699	0.0860819	134.768	0	1004.49	0	0.502968	0
GJB2	0	0	127.722	0	0	0	0	1013.39
MYO6	0.34251	0.0860819	157.187	0.313507	0.456008	981.582	0	0.262163
HSPB11	79.1581	138.11	11.9534	521.006	283.879	35.0663	0.662911	70.0125
GLO1	0.684951	483.264	62.8364	0	0	592.526	0	0
DUS1L	1.71238	391.328	197.22	56.3525	0	492.522	0	0
ESF1	226.376	248.691	0	0	161.721	0.192316	501.962	0
ERH	156.511	162.264	108.314	257.03	338.931	0	68.9065	46.9272
SCOC	0	0	0	0	247.365	427.711	0.502968	463.242
NSL1	277.133	379.219	1.2329	13.9194	165.539	296.822	4.81793	0
PSENEN	0	48.5502	117.794	0	715.673	256.55	0	0
RBM4	4.45218	0	1.46663e-39	1.07445	799.039	239.241	93.5851	0
ZC3H18	0.343948	0	0.0640534	0	852.794	282.722	0.545116	0
KIAA1715	203.727	0.100518	27.9373	1.27704	0.555774	0.606911	901.527	0
MAPK4	138.018	0	260.185	0	735.717	0.384632	1.00594	0
TIMM10B	281.596	148.977	117.901	5.04514	0	0	0.588673	580.691
MGST3	228.768	96.5839	77.6327	0	207.732	221.74	128.699	173.552
VEGFB	311.31	267.026	83.7818	0	0.455552	302.321	0	168.178
POLR2F	425.012	81.1752	81.2837	0	212.743	108.659	82.9896	140.651
TRIP6	0	289.063	0	0	608.162	0	1.00594	232.67
RPUSD4	0.342476	0	0	0	1130.23	0	0	0
NHP2	284.597	317.04	55.4062	0	331.642	140.391	0	0
CTSD	366.791	171.389	272.419	0	51.933	14.2314	120.712	127.673
CPNE2	370.901	0	179.103	0	0	572.525	2.474	0
GRM8	0	0	0	0	0.455552	0	1119.1	5.37435
APIP	0.684951	0	0	0	536.185	0	290.673	297.293
NTPCR	3.08228	0	198.437	787.056	0	81.1574	54.3205	0
ADH1B	0	0	165.187	411.373	0	546.943	0	0
CLCN3	549.647	0.516491	0	0	0.9378	9.16879	2.51484	560.505
UBA5	0	0.172164	0	0	1122.84	0	0	0
LST1	96.5781	86.9427	188.189	306.182	113.433	114.043	116.688	99.7531
FSTL1	1099.35	0	0	0.626138	0	0	20.6217	0
BRD7	0.684951	0	255.317	0	0	859.461	4.02374	0
CCDC113	20.7675	0.140494	230.403	3.29471	5.59518	0.481156	857.59	0.318358
ZCRB1	81.8517	269.781	221.945	0	0	227.125	0.502968	317.349
SNN	2.39733	338.904	0	0	629.573	0	0	146.811
NSRP1	57.6152	19.4332	351.176	10.992	1.6952	23.6549	430.597	222.159
PLIN3	5.50605	404.319	117.125	0.448472	15.5184	572.865	0	0
CUTA	19.8636	208.146	138.868	0	4.55552	621.95	0	122.299
ATP5C1	165.073	249.551	290.738	0	0	321.36	1.00594	85.5963
CRTAP	355.438	368.924	0.203408	0.339117	0	1.03455	227.426	159.331
C1orf123	323.639	7.46863	255.897	0	377.193	0	147.872	0
IK	74.3172	0	106.777	0	0	650.029	0	280.515
THTPA	166.443	0.0860819	0.0640534	788.308	0	0	0	154.807
FAM192A	0	408.975	327.697	0	0	334.053	1.00594	37.3583
CHCHD4	269.528	171.647	0	0	667.84	0	0	0
MRPL44	1.14	0.178861	1.74238e-13	0	1.58555	344.011	761.249	0.309916
ITM2B	56.5085	183.957	178.004	0.313069	0	39.0402	394.327	256.002
RAB36	78.6484	3.74076	152.442	5.21783	10.3182	841.433	15.7014	0.644305
TMEM59	14.1161	342.364	268.441	3.96906	0	0.984024	477.903	0
PBX3	280.145	0	168.012	0	0	655.606	0	0
AK128734	366.449	0	0.128107	0.626138	0.455552	632.336	0	103.161
RPS6KB2	0	0	112.414	0	616.818	0	373.202	0
FASTKD5	4.45218	0.0860819	0	0	0	0	1097.48	0
SMIM3	277.748	0	160.774	0	0.911104	414.441	0	248.137
SMARCA5	1.50789	0	0	0.771434	0	1093.24	1.56468	4.29199
SNHG8	14.384	129.295	0.896747	512.181	309.776	16.5392	0	116.138
LRRC40	0	0	213.938	0	0	0	0.502968	884.67
BUB3	0	218.131	501.346	0	0	379.632	0	0
POLDIP3	0.342476	0	0.256213	0	1098.34	0	0	0
ATP5I	129.113	229.064	106.265	0	170.376	226.741	81.9837	155.07
C9orf3	214.91	222.67	454.15	9.57629	6.77875	179.051	7.99452	3.27216
GOLGA7	0.342476	163.728	270.754	0	0	0	455.186	207.633
RINT1	0	245.99	0	0	0	851.576	0	0
CDC25B	9.93179	0	0	1087.6	0	0	0	0
TRPT1	151.032	0	154.753	425.774	365.353	0	0	0
FBP2	0	158.463	0	0	0	895.776	42.393	0
UBE2W	0.712692	194.975	270.561	0.326155	78.3015	9.69902	541.569	0
KDELR3	323.982	0	185.435	0	0	0	462.227	124.396
GPSM2	0.415594	1.8938	206.764	1.42606	10.8132	0	872.852	0.219732
ARAF	705.5	253.253	39.3288	0	0	0	95.5638	0
C10orf32	12.6861	0.553644	93.5608	7.80306	247.888	719.171	10.6241	0.646062
GRK6	0	0.0860819	0	0	696.995	395.594	0	0.131082
RPL28	145.067	172.794	154.082	2.79189	48.8935	176.352	75.2743	317.055
EHD1	0	0	0	0	1091.5	0	0.502968	0
YIPF4	0	0	0	0	640.051	0	451.665	0
YPEL5	0.342476	0.0860819	725.853	0	0	196.162	168.997	0
RHOD	0.684951	0.0860819	60.1461	1025.61	0	0	3.52077	0
ACAT2	0	341.308	0	0	748.536	0	0	0
NSD1	6.29905	362.456	0.20091	0.355302	1.93209	718.334	0	0
SLC2A1	0	0	0	0	1088.77	0	0	0
SERBP1	212.096	289.849	11.9333	1.2771	0	569.446	2.06785	0.131082
SRP72	0	0.344327	234.563	0	0	537.716	0.502968	313.023
EPB41L2	0.342476	0	0	0	0	0	1084.4	0.78649
GAS6	364.052	307.312	0	0	0	0	0.502968	411.596
TSTA3	0	0	258.391	0	466.485	0	358.113	0
LOC285758	0.355284	0	0	0	0	1081.2	1.02117	0
CHCHD7	0	144.876	0	0	0	0	937.028	0
ACTR2	0	157.702	0	0	731.161	0	0	192.821
CMC4	152.402	0	166.795	0	0	197.893	563.827	0
IDH3B	0	143.585	135.665	0	0	800.228	0	0
PPP6C	0	167.343	553.101	0	0.455552	357.9	0.502968	0
NPL	365.421	130.586	0	0	0	321.937	1.00594	260.328
COX16	421.542	109.152	84.1648	0	0.455552	143.468	0.399557	319.839
HMGCL	316.169	197.472	287.6	276.182	0.455552	0	0.502968	0
WBP2	319.187	231.732	212.338	0	0	193.47	1.00594	119.546
FKBP1A	541.055	20.1432	54.6374	163.422	71.5217	23.4626	52.3086	149.694
PXDC1	0.342476	310.928	0	0	0	762.726	1.00594	0
ERMAP	12.661	1.60018	0.237933	1.66187	1054.6	0.294801	2.0005	0
FOLR1	171.58	0	84.6786	0	602.696	213.471	0	0
TOP1MT	0	58.1913	0.0640534	0.313069	1012.24	0	0	0
OBFC1	0.342476	0.258246	243.723	0	825.461	0	1.00594	0
PSMB9	180.709	204.358	232.403	5.32218	142.132	227.626	0	76.6827
SNAP23	562.309	0.0860819	448.114	0.337395	1.11811	0	0	55.9718
CCZ1	244.494	365.739	107.867	0	0	0	0	349.67
KIAA0947	3.76723	0	0.256213	0	0	0.192316	1063.27	0
GSTA4	435.629	0	0	0	631.394	0	0	0
FDPS	79.4389	151.504	835.064	0	0	0	0	0
RAB31	0	324.873	420.318	4.69604	0	221.356	0	94.3787
ZC3H15	0	0	334.935	0	287.909	176.931	264.561	0
NUDT16	100.345	72.4809	80.5791	692.196	0.455552	0	1.00594	116.794
LOC550643	0	76.0103	180.502	0	334.831	277.705	0	193.345
NOP10	76.0296	314.113	319.562	0	161.721	0	97.0727	93.4612
SMS	0	0	13.3231	0	0	509.253	525.098	13.6325
CCNDBP1	365.48	95.431	0.214534	0.34998	3.04427	587.593	8.69943	0.208721
MRPL24	0	83.4994	131.758	843.721	1.82221	0	0	0
FDFT1	0	262.119	148.284	1.56535	0	0	418.469	230.048
PALLD	0.684951	235.52	0	0	0	821.575	2.01187	0
UBE2I	0	439.878	67.5123	0.313069	192.243	0.384632	0.502968	357.984
LOC441666	6.15257	0.556347	2.76139	1033.48	3.74154	0	10.3729	1.14311
VSIG4	0	183.182	0	0	0	0	592.999	281.301
NDUFA7	183.567	101.577	56.7513	0	0.198074	165.2	133.789	415.529
MRPL17	397.614	228.72	203.626	0	0	0	225.329	0
SCCPDH	309.94	0.0860819	153.856	0	0	402.71	0	186.267
SNRPG	146.58	148.233	55.7264	0	0.455552	189.816	314.858	196.885
UXT	87.3313	89.0947	94.4786	0	406.808	0	241.424	133.179
THOC7	119.866	331.329	167.82	75.4497	0	0	0	357.328
PWP1	1.02743	0	0	0.313069	0	862.923	187.104	0
SLC2A11	0	0.103212	0.263272	1.76114	902.606	0.291917	145.833	0.47289
HINT2	67.8102	0	187.933	522.512	0	0	200.684	72.357
CFDP1	47.6231	158.391	165.744	2.07155	51.4774	0.192316	625.189	0.311817
S100A13	36.6449	141.002	127.018	0	281.531	131.929	0	332.685
NOD1	0	0.0860819	0	0	0	1050.62	0	0
ZBTB4	0	0	204.33	479.622	0.911104	356.554	1.5089	6.55408
RBM25	265.419	62.4954	289.906	11.5836	0	419.442	0.502968	0
ARMC10	371.254	504.65	151.057	6.11571	9.86175	3.24601	2.45866	0
ZNF706	117.469	122.839	155.009	0	0.455552	535.793	0	117.056
PDLIM2	237.452	0.0860819	431.592	0.941869	352.142	0.402133	0.510864	24.5123
Y12839	0	0	0	1045.95	0	0.192316	1.26104	0
RNASEH2C	103.085	114.231	129.808	1.25228	266.498	84.4268	195.287	151.006
HSPH1	0	266.337	0	0	0	0	779.097	0
SLIRP	131.511	196.783	218.422	0	0	207.125	158.938	132.392
NELFE	264.049	474.742	292.596	0	0	0	0	12.7149
ARL6IP1	0.342476	0	236.613	0	0	0	805.754	0
EFHD1	0.342476	0	0.0640534	0	703.828	0	337.491	0
COX17	100.003	79.1092	59.7618	0	405.897	133.083	133.637	129.771
SMIM11	56.2834	66.6382	20.2027	651.801	0	151.545	1.86163	92.6742
SNTB1	0.342476	401.486	0.256213	0.626138	0	0	638.266	0
H2AFJ	199.321	102.782	46.2465	0	620.918	0	0	71.5706
DGCR6	0.684951	0.102282	121.55	0	0	441.424	307.536	168.831
RRM1	625.018	0	309.954	0.939208	0.455552	0	103.108	0.131082
ATF2	0	0	0	0	1038.66	0	0	0
BLOC1S1	70.3372	93.9254	228.75	159.772	212.768	171.55	0.502968	100.082
DNAJA1	525.358	293.195	218.87	0	0	0	0	0
INTS12	375.011	0	156.739	505.294	0	0	0	0
CXXC1	0	0	0	0	0	576.756	460.215	0
SERPING1	652.759	0	0	0	0	382.132	0.502968	0
TOMM20	73.2898	0.258246	0	1.56535	351.686	0	590.987	17.3028
PHF21A	1.71238	0	0	342.498	0.911104	0	689.065	0
CCL5	128.252	124.832	43.6967	102.913	175.303	301.467	68.853	87.7701
USP14	557.689	0	471.211	2.05596	0	0.40646	1.60411	0
WBSCR16	425.355	0	194.21	0	0	0	0.502968	412.252
EXOSC8	0	0	89.3545	0	518.418	0	295.242	128.198
RTN4	0	0.0860819	221.304	0	0	415.211	394.327	0
NARF	2.39733	4.82058	235.268	0	0.455552	488.098	0	299.784
PKP2	0.40556	0.0996656	449.976	0	0.937481	0	0	579.381
CD3E	0	0	0	1028.12	0	0	0	0
ZC3HAV1	7.13788	0.474716	6.44233	3.90538	3.79439	871.946	133.088	0.336919
XRCC6	3.42476	277.958	0	0	0	0	745.398	0
SIRT2	1.73399	1.03298	483.795	0.313069	0	0	0.502968	539.008
C1QA	206.513	193.942	251.409	0	374.464	0	0	0
PPARG	0.38323	0.0860819	0.0887844	2.83847	0.455552	0.386825	672.468	349.595
WDR11	0.684951	0	0	0	5.01107	1017.48	0	0
ARL14EP	26.7131	0.0860819	0	2.50455	0.911104	0	646.816	342.647
PADI2	1.02743	0.0860819	0	1.56535	1015.43	0	0	0
TOMM22	27.0556	1.11906	504.42	255.464	41.4553	0	70.9184	116.925
SNX6	3.08228	62.3233	0	1.25228	196.799	0	1.5089	751.884
ZNF134	0	0	0	0	1014.25	0	0	0
MAP4	148.047	3.27111	294.724	0.914381	2.28022	528.485	35.8126	0.136168
RAB32	0	273.482	272.419	0	277.887	0	0	189.675
TACC1	128.988	0.172164	44.1968	5.56862	0	813.113	21.0658	0
E2F6	38.3573	0.0860819	0	13.1489	960.304	0	0.502968	0
RBM12	5.82209	364.126	0	0.313069	0	0	0.502968	641.12
MAP1B	2.05485	0.0860819	236.805	0	0.455552	770.419	1.5089	0
LAPTM4A	30.4803	152.193	119.908	0.313069	7.28884	0	172.518	527.735
ERCC6-PGBD3	0	0	0	0	0	921.991	88.0193	0
HLA-B	1.3699	470.507	252.602	0.313069	0	0	26.6573	257.08
RMDN1	1.03154	0	0	0.672911	0.963903	0	1005.42	0.131082
BDH2	0.342476	0	0.19216	0	0	436.173	324.917	245.647
GADD45GIP1	92.4684	244.817	116.833	0	0	0	0.502968	552.378
SMYD2	0	0	189.982	0	0	490.406	0	326.393
LYPLA2	215.417	251.442	133.807	0	0.455552	249.242	1.00594	155.33
CCM2	261.408	0.954243	126.842	5.2342	2.08014	226.736	15.7796	367.291
PAPOLA	17.1375	189.163	155.817	564.22	3.82646	71.7053	3.32487	0
RNH1	332.544	0	100.115	0.939208	0	0	0.502968	570.86
FAM229B	309.598	278.087	179.001	0.630928	0	0.584391	101.599	135.276
KIAA0100	1.02743	0	0	0	0	441.943	0	561.16
SCARA5	622.278	0.258246	343.198	0	0	38.0786	0	0.262163
HAT1	3.74391	192.953	0.618647	16.041	0.933017	0.285243	565.69	223.598
TUBG2	0	222.065	0.0660518	0	1.82221	438.509	0	340.026
CCDC51	300.694	0	223.098	0	0.455552	0	476.31	0
SLC25A28	146.58	0.0860819	0	0.313069	0	249.242	427.019	177.222
FEZ1	1.52124	122.016	0.248226	2.18375	317.428	143.083	57.7406	354.969
C17orf89	107.537	73.7722	133.679	7.82673	308.409	0	100.091	266.358
PEA15	71.9199	342.434	258.327	0	229.598	0	94.5579	0.393245
PSMD1	575.017	418.1	0	0	0	0	3.52077	0
HMGB2	0.342476	124.733	112.734	0	0	592.911	0	165.425
C20orf24	395.902	139.969	77.2484	0	0	0	0	382.889
FRA10AC1	0.738001	139.194	50.5381	713.997	3.25219	0	86.9881	0
RRP7A	496.306	117.71	99.4886	11.2309	2.85467	220.93	43.8205	0.683302
PHF8	0.342476	79.3675	0	912.284	0.911104	0	0	0
RAB14	0	0	201.128	0	73.3439	0.384632	716.729	1.31082
KLF6	0.342476	0	565.912	0.313069	0	0	426.013	0.262163
PCBP1-AS1	241.136	3.02285	1.19725	14.482	63.0928	1.52707	666.756	1.62757
C9orf16	37.6723	131.447	307.969	0	123.91	279.82	87.0134	24.7744
COMMD9	1.43802	338.056	155.823	6.173	0.718133	0.598142	40.5261	446.873
ZNF561	0	0	0.150814	0	1.44201	988.121	0	0
MPG	82.1941	99.2524	179.19	0	462.386	0	2.07816	162.934
NCALD	1.02743	0.0860819	71.6757	0	1.36666	911.963	1.00594	0
ZFX	1.90238	0.174256	0	0.700555	983.324	0	0.580223	0
DDX59	0.342476	0	246.349	0	0	0	739.362	0.393245
CAV1	0	74.2026	480.272	0	0	0	0	431.914
GOT1	0	237.156	213.106	0	1.36666	534.639	0	0
ORC6	222.89	28.6711	65.0896	124.953	301.965	77.9507	162.258	2.41515
PNO1	0.734713	0.147949	163.079	2.78622	1.81392	327.13	489.843	0.162253
GSTO1	0	248.088	250.641	0	0	0	253.999	232.801
ZNHIT3	1.21661	0.151435	96.0332	881.132	5.11148	0	1.3551	0
KIAA0141	981.535	0	0.0640534	2.50455	0	0	0	0
SRSF11	7.19199	0	396.939	0	0	0	230.359	349.464
OSTF1	0.342476	255.233	105.56	0	376.286	245.972	0	0
TCTA	3.05594	0.488231	603.54	2.50937	1.80339	258.52	1.24489	111.313
HAVCR2	10.0798	252.731	0.867379	12.216	3.64214	699.226	3.1866	0.32735
KPNA1	3.48253	0.0860819	0	0.657946	1.82221	966.773	9.21054	0
UBE2V2	0	198.763	111.709	0	283.353	218.087	0	169.882
ATG4B	0	0	187.42	0	0.455552	0	793.022	0
GTF2A2	227.404	131.791	61.171	0	250.554	0	46.273	263.605
SNHG6	115.412	91.5042	17.4865	413.251	34.6189	26.5396	152.398	129.115
DENND2A	71.8888	117.141	2.87459	22.2439	11.988	3.35878	749.206	1.30057
MOCS2	0	0	116.321	0	643.24	0.192316	0	220.217
CD151	0	0	33.7561	711.293	0	0	172.518	62.0016
MRPS34	0	81.8639	35.2294	0	397.242	0	0	464.16
PA2G4	561.66	0	279.977	0	0	0	0.511468	135.669
HADHA	47.6041	349.964	313.733	5.63525	0	0	260.698	0
COMTD1	2.05485	0	82.8851	0	286.087	0	606.076	0.262163
LOC400043	196.581	121.117	458.238	0	0.455552	0	0	200.948
OGFR	282.542	154.947	0	1.25228	536.641	0	1.5089	0
NSFL1C	0.684951	173.111	121.637	0	0	0	466.754	214.187
SUDS3	705.842	92.7102	0	7.51366	0	111.928	0	58.0691
EFCAB14	1.03616	0	21.7141	0	0	0	952.62	0.131829
ZNF33A	0.358777	0	11.2244	1.48323	1.42547	959.326	1.59783	0
LOC401397	129.798	95.2926	228.671	0	0	405.402	0	115.352
BHLHE41	18.1512	89.353	0	0	0.455552	0	587.466	279.073
ELOF1	175.971	120.237	47.738	3.74434	591.868	0	0.526003	33.5569
MRPL55	0	39.5116	215.668	0	0	155.776	191.128	370.961
HPGDS	0	254.716	0	0	426.397	0	290.715	0
SF3B3	26.6285	4.38009	1.7351	5.58268	15.5165	908.182	8.03626	0.596277
ZNF689	77.3995	290.526	0.256213	4.69604	1.36666	119.621	9.05342	465.995
NCK1	0	0	111.325	701.275	0	0	0	154.545
APPL2	0	0	0	0	0	0	966.201	0.131082
UBE2D4	71.2335	0.877364	178.872	8.09525	2.51346	27.3537	675.849	0.136141
PNPLA8	0.418471	0.262007	229.18	0.36244	0	733.676	0	0
PERP	60.2757	0	219.703	0	596.318	0.192316	1.00594	86.3828
MRPL11	269.528	80.2283	257.046	0	356.242	0	0	0
TRAF5	5.91705	419.816	0.292711	0.544052	0.460563	0	178.199	355.49
CLTC	1.747	12.6043	0	0.314102	0	942.347	0.502968	2.8838
SEC61G	254.459	74.8912	67.4482	0	409.997	0	54.8235	98.049
REXO1L1	132.969	5.8702	33.5604	28.6217	49.817	7.56445	698.649	1.96622
BCL7C	239.733	56.814	108.827	0	0	277.512	25.1484	250.628
PIP4K2C	0.684951	1.37731	0.832694	0	0	0	955.638	0
CHMP2B	2.05485	230.872	287.536	0	437.786	0	0	0
REXO2	0	220.37	207.661	0	0	280.397	174.027	75.1098
DSN1	0	276.753	0	0.426807	0	0.192316	680.012	0
PYGB	0	0	0.128107	0	0	954.85	2.01187	0
PDE7A	5.11823	39.6026	0.360114	14.3875	3.73717	887.149	6.30802	0.171717
CDK5RAP2	825.709	0	0	1.25228	0	0	2.51484	127.28
GIMAP4	379.805	0	229.888	0	0	0	0.502968	345.662
RALBP1	10.6167	73.9443	21.9703	4.38297	0	342.9	0	501.78
PTP4A2	0	179.804	123.623	0	341.979	0.769265	43.4979	265.309
CARS	211.992	356.378	0	0	0	225.971	0	160.051
TPRG1L	0	118.19	0.0640534	835.267	0	0	0.502968	0.0407271
IFI44L	18.9272	0	285.422	0.626138	138.943	0	509.506	0.393245
FLII	0	0	406.355	0	0	0	547.229	0
OGFRL1	283.912	262.808	287.279	0	0	0	0	119.153
ALKBH7	255.144	144.187	160.326	0	4.09997	0	331.959	56.234
TEX9	0	0	122.918	2.50455	0	376.555	423.499	24.9055
ENPP2	0.342476	947.503	0	0	2.27776	0	0	0
ALDH9A1	0	270.297	523.06	0	0	0	0	156.643
TCEB1	178.727	94.0581	29.5749	4.87824	0	74.6164	132.151	435.691
BX647608	2.7398	205.616	0.38432	0	0	0	740.871	0
FECH	14.4562	0.185377	0.268979	655.821	1.41526	275.769	0.52208	1.08633
NEIL2	2.39733	0	0	0	947.093	0	0	0
EIF2D	0	0	0	0	644.151	0	0	303.847
PDZD11	640.429	167.946	0	0	0	0	0	139.34
MEMO1	16.4388	28.3864	0	898.193	0	0	4.52671	0
EIF2S2	15.7539	628.484	57.3278	0	0	19.2316	0	226.64
THAP7	0	77.9902	0	0	349.864	400.402	0	119.153
TMEM50B	162.338	0.526761	132.839	1.39137	135.836	194.503	1.10467	318.458
NOS2	0	0	0	0.313069	1.82221	944.465	0	0.131082
CDK2AP2	146.237	62.3233	222.585	0	0	202.124	0	312.892
RAI2	80.1393	209.093	103.831	0	0	0	0	553.033
TRAPPC1	91.7835	164.416	144.633	348.446	0	0	133.286	62.657
C12orf57	116.789	134.957	129.08	0.313069	0	295.078	0	268.707
OPA1	545.906	0	398.54	0	0.455552	0	0	0
HEXA	0	0	0	0	944.6	0	0	0
SZRD1	0	211.761	0	642.731	0	0	0	89.3976
C22orf39	0.64793	170.889	203.885	0.464563	567.893	0	0	0
PDIA3	721.925	221.543	0	0	0	0.192316	0	0
TMEM150A	0.342476	132.996	367.666	0	0	0	442.108	0
CAMTA1	1.3699	249.379	64.4377	0.939208	355.786	3.07706	0.502968	267.406
GFM1	0	0	0	0	0	942.349	0	0
SMIM5	92.1259	83.5855	55.15	0	695.173	0	0.502968	14.9433
SSBP4	55.481	17.6468	219.15	648.366	0	0	0	0
FAM3C	0	115.35	0	0	0	533.1	291.218	0
TFDP1	1.3699	482.403	247.502	138.064	69.2439	0	0	0
MRVI1	0	0	0	4.17785	0.46398	932.479	1.16538	0
PSMA2	4.30814	398.18	87.3022	2.69221	0.483478	276.683	6.71079	161.222
CYB5B	0.684951	163.297	127.658	0	0	0	411.427	233.85
RAB3IL1	337.338	256.094	342.301	0	0.911104	0	0	0
APOBEC3C	2.7398	0	92.5569	840.589	0.455552	0	0	0
MPDU1	0	75.752	132.59	0	727.972	0	0	0
TMOD1	0	0	0	0	0	0	636.366	299.784
YME1L1	5.2045	0.80063	909.313	11.4332	4.94028	0.951946	1.40695	0.8053
MFF	416.108	247.399	144.568	0	3.64442	0	122.724	0
CASC3	563.03	0.824828	100.244	1.14314	16.3999	0	0	252.487
IDS	10.8152	174.45	77.5532	9.36418	12.5858	4.55008	459.263	185.392
CORO1A	0	174.746	167.177	0	0.455552	0	0	591.44
AKIRIN2	320.215	0	88.778	0	0	305.398	3.01781	215.629
C1S	29.1104	0	0	45.395	0	858.499	0	0
FAM50A	0	0	373.047	0	558.507	0	0	0
CYHR1	0	0	0	865.949	0	0	65.3858	0
NHSL2	0	0	0	0	0	0	930.993	0
DEXI	169.525	79.884	148.54	0	190.876	342.13	0	0
TANK	0	0	0	0.626138	0.455552	519.831	93.552	316.038
COPS3	342.476	0	169.741	0	0	0	417.966	0
SHISA5	250.35	171.131	508.264	0	0	0	0	0
MRPL27	186.649	69.2098	0	0	1.36666	309.244	1.00594	362.047
UCHL5	0	0	0.256213	0.313069	0	40.3105	567.85	320.757
TSR2	188.704	129.037	97.4252	0	513.863	0	0	0
GRHPR	18.4937	172.852	228.286	0.626138	0	0	418.972	89.2666
MX1	0	569.087	359.211	0	0	0	0	0
UBAC2	1.02743	226.826	0	1.25228	0	0	698.622	0
PPP4C	0	318.159	92.365	0	0	0	0	516.33
TRIM36	5.47961	0	0.0640534	0	0	808.497	101.096	11.6663
HMGN4	0	421.715	220.408	0	0	0	0.502968	284.054
GPN1	309.255	0	0	5.94831	0	314.822	0	295.458
LYRM2	114.239	162.844	70.0606	5.96794	21.4996	461.989	87.4233	1.59395e-26
C19orf70	0	128.348	24.4043	0	439.152	217.508	69.9125	44.4367
HADH	533.919	388.66	0	0	0	0	1.00594	0
SAMM50	0	186.023	248.335	1.56535	0.455552	485.598	1.5089	0
RBBP5	9.93511	0.468621	0.922939	10.1991	1.77984	894.909	3.70833	1.40632
MRFAP1L1	255.829	180.373	189.854	0	100.677	0	0	196.229
C11orf1	0.684951	69.1237	0	468.352	289.731	0	0	95.0342
WDR46	0	203.842	166.539	0	0	0	551.252	0
MRPL52	81.142	54.7051	118.176	224.154	1.21068	323.408	2.65899	115.876
PTTG1IP	452.068	0	466.565	0	0	0.384632	0.502968	0
PSMD8	0	165.019	208.045	0	392.686	0.192316	0	153.103
SAFB	2.7398	112.165	0	0	0	802.151	0.502968	0
SEPT2	0.342476	128.606	577.022	1.54324	0	0	99.5596	108.798
STK4	0	0	0.18644	3.4504	1.98808	904.241	5.53264	0.202338
PPP1R2	0.792591	172.422	87.1126	13.1321	0	0	538.421	102.495
MRPL41	75.3446	177.329	91.4042	0.313069	159.443	157.892	160.447	91.8882
RALGDS	0.684951	0.172164	0	0	38.7219	262.512	3.52077	607.563
RTCA	3.8935	176.385	0.218409	11.7362	1.09797	462.447	2.54205	253.737
ERCC1	3.05584	208.143	114.541	10.4379	8.89962	91.2275	1.48768	473.955
IFNAR1	13.7388	0.519676	109.692	2.46332	0.498966	0.571275	782.991	0.228121
METTL21A	70.4074	97.6102	4.45202	20.4218	540.27	36.1195	134.924	6.25645
RNF10	0.684951	292.248	608.443	0	0	8.46191	0	0
AF268386	277.405	0	18.7036	32.8723	576.274	0	2.51484	0
MRPL16	356.517	241.46	120.036	0	0	0	189.116	0
GLE1	0.342476	0	10.2485	0	0	896.193	0	0
CSNK1D	1.3699	338.474	0	0	187.688	379.055	0	0
SSBP2	4.10971	0	0	0	901.538	0	0.502968	0.262163
PPP2R1A	0	260.053	0.0640534	0	0	0.769265	293.23	351.954
USP15	0.713205	452.618	0	1.5691	4.55552	0	0	444.891
ZBED3	2.05485	200.829	0	0	574.451	0	0	126.625
PIN1	0.684951	128.52	113.182	0	0	140.583	382.758	137.111
UBE2D1	0	0	0	0	695.173	0	0	207.633
AKR1C1	218.353	127.231	136.783	0	0	0	0	420.286
CCL2	176.717	105.967	208.045	0	0	139.814	272.105	0
HNRNPH1	0.342476	0.258246	0.640534	0	893.338	5.00022	0.502968	1.70406
ID1	0.342476	18.7658	243.275	0	0	243.665	395.332	0
RBM8A	274.932	0	58.6806	10.4314	0	21.6994	1.57057	533.24
LINC00460	0	0.258246	0	0	399.519	0	273.614	226.902
PGLS	105.825	217.615	353.062	7.20059	1.82221	0	1.00594	211.828
ZNF317	0.684951	0	0	0	0	229.433	0.502968	667.599
STARD10	0	130.414	150.269	0	0.455552	325.784	0	291.001
AKR1A1	16.2835	292.788	0.455932	6.26038	1.11679	12.4266	6.29061	561.872
USP19	1.02743	0	0	0	10.9333	464.059	0	421.296
ADRM1	0.684951	111.476	107.866	0	1.36666	305.398	370.184	0
SLC30A7	252.041	0.71417	0.312984	533.963	3.08122	0	106.095	0.168322
IFRD2	0.342476	292.076	165.066	0	0	438.865	0	0
CBWD3	65.8175	153.3	192.153	0	5.26017	114.202	60.8091	304.647
SMN2	3.57247	0	81.4759	0	809.516	0	1.49874	0
KANK2	139.529	0.668288	264.15	6.5485	0.69294	0	2.3892	481.332
ARPC5L	137.675	264.616	113.31	0	0	153.853	7.04155	218.382
MAF1	1.71238	9.81333	141.366	0.626138	541.652	0	0	199.637
RNASE6	192.471	199.28	0	0	0.455552	255.973	0	246.433
CCDC173	1.72385	0	0.0640534	833.703	0	0	0.509506	58.2002
MGMT	165.416	1.29123	84.9988	0	0	219.24	282.165	141.044
IMPDH2	357.545	238.016	0	0	0	0	27.1602	271.339
KIAA0368	1.3699	0.0860819	336.024	0.626138	2.27776	0	134.292	417.757
NAPA	3.42476	70.7593	98.6422	0	0	454.251	265.064	0
INPP5F	0	0	0.19216	0	32.7998	0	858.566	0
CCNO	0.342476	0.0860819	0	0.313069	413.186	476.944	0	0
RABGEF1	51.7164	47.2589	29.5196	0.958148	0.46726	0	147.369	612.805
ATP5J2	50.3328	93.3974	67.4482	116.77	140.766	123.467	138.819	157.953
DLGAP4	1.02743	0	429.606	0	0.455552	70.9647	245.448	141.437
TMEM258	106.167	62.7537	77.8248	153.091	286.087	43.2711	0	159.657
NDUFS3	306.413	0.705949	0.133449	0.512776	3.97337	0.438654	576.555	0.0581347
EMG1	321.803	170.356	54.3173	0	0	228.664	0	113.386
DDX41	346.243	0	220.984	0	0	0	0	321.281
BX648073	0.444568	0.206674	129.703	4.87677	749.106	0.461001	2.54356	0
TYW5	106.545	0.736413	13.9095	7.99911	3.19757	1.35264	750.621	0.131921
HAUS4	0	0	372.278	0	0	0	511.518	0.131082
IL32	0	98.9942	36.7666	520.008	226.409	0	1.5089	0
EMC3	4.22248	29.3684	115.894	6.01418	572.225	151.762	3.32592	0
RPA2	0	214.344	0	0	0.455552	0	667.941	0
PML	464.886	0.378183	365.908	24.6583	3.03867	16.809	6.2958	0.436305
ADAP2	7.53895	548.858	0.256297	0	0.481245	115.196	0.502968	209.468
HM13	11.0165	0.470635	0.720677	3.75677	799.691	1.11807	64.8649	0.543477
RGS10	0.684951	483.608	326.416	0	0	0	1.5089	68.5557
ACTR1A	0.342476	1.72164	145.145	0.313069	0	733.109	0	0
CAT	0	0	238.15	0	0	642.336	0	0
SPPL2A	0.342476	0	0	0	0	0	878.684	0.917571
GNA12	0	0	39.3928	0	0	0	0	840.495
PURB	244.251	0.476007	0.507091	0.972111	1.87091	626.01	4.84951	0.310532
PSME3	0.409704	0.227902	234.019	2.5872	54.2743	0.0897347	397.793	189.836
POLR3C	21.2335	86.5984	483.026	0	0.455552	0	1.00594	286.807
NAGK	0.684951	95.637	157.571	0	0.455552	310.014	309.325	4.85002
EAPP	0	188.691	128.427	0	0	337.515	0	223.232
RSL24D1	211.65	146.942	225.596	0	0	0	0	292.05
RNF13	681.869	0.0860819	190.623	2.81762	0.455552	0	0	0.262163
TBC1D20	0.7692	289.657	6.83851	1.16402	1.04062	1.56384	574.786	0
ADCK3	1.62583	0	0	0.693198	0.455552	0	872.578	0
CEP70	612.689	0	0.128107	0.960903	1.36666	260.196	0	0
A2M	0	0	52.5238	0	0	816.19	6.53858	0
ASPN	432.204	0	442.865	0	0	0	0	0
PRCP	0	205.219	0.0640534	0	0	0	668.444	0
EXOSC2	0.899581	199.783	0.116308	2.33193	1.05501	0	669.314	0
UBAP2L	403.779	118.104	215.668	2.81762	0.455552	9.23118	122.724	0
HPD	0	77.9041	97.2971	59.7962	268.776	249.819	0.502968	117.449
PDLIM4	0.684951	453.824	415.002	0	0.911104	0	1.00594	0
TPRKB	418.623	183.258	0.0942033	0	268.232	0	0.768333	0.137321
GPATCH2	0.342476	0	0	695.953	0	173.854	0.502968	0
TMOD3	9.32455	0	175.951	0	0	0	0	685.06
HOMER2	1.02743	0	0	0	869.194	0	0	0
LMNA	325.352	354.399	189.278	0	0	0.384632	0.502968	0
SIPA1L1	0.684951	0	0	0	749.839	0	0	118.76
LYPLAL1	1.3699	95.723	51.563	0	475.597	243.472	0	0
EIF2B4	344.53	0.0860819	0	0	0	523.1	0	0
EED	369.874	0	0	0	0	497.714	0	0
VPS35	4.88048	0.356999	305.19	2.11641	1.36953	0.507945	5.40534	546.61
FASTKD2	11.0985	0.556623	0.431758	2.77461	13.3112	835.217	2.32542	0.428322
TUBA1C	3.43822	511.418	156.067	19.3733	0	7.7944	143.477	23.3152
ZRSR2	1.53751	194.287	0	0	668.751	0	0	0
CCDC85B	155.826	68.8655	18.5755	0	327.086	0	182.074	111.288
HERPUD1	0	383.929	204.394	0.939208	0	0	0.502968	273.043
KIAA0087	49.8849	0.111579	0.084922	0.966382	809.91	0.414461	1.01172	0
SSB	358.914	0.172319	0	0	0	344.631	0	157.737
CTAGE5	0.684951	63.4423	0	0	796.305	0	0.502968	0
ARL3	358.572	210.556	4.54779	0	0	33.6553	0	252.201
BZW1	361.654	4.47626	487.51	4.69604	0	0	1.00594	0
NEMF	5.25073	0.744513	4.24737	1.7983	2.34509	842.448	2.22543	0.177288
NDUFB11	65.4128	125.852	105.688	0	381.297	0	0	180.893
MAP3K7CL	33.381	0.946901	0	0.626138	0.911104	0	415.954	407.008
ETFDH	2.64953	0.0946298	0	4.9108	2.12424	0.341804	847.96	0.63433
ATP6V1A	6.60159	1.41368	352.352	19.4052	0.506119	0.389036	477.597	0.1312
UBXN2A	4.92035	1.07308	4.68483	8.88966	832.207	0.44502	3.97556	1.86098
YAE1D1	0.342476	0	0	856.557	0	0	0	0
TRAK2	0	4.30409	6.46939	0	0	845.23	0.502968	0
SMAD5	3.66654	0.557415	0.310781	5.93695	839.05	1.21226	5.12187	0.469259
ZNF24	0	0	174.225	0	681.962	0	0	0
CD81	372.613	43.127	45.0936	0	0	50.1945	322.905	21.6285
ZCCHC24	92.8109	0.344327	579.171	0.313069	0.455552	0.961581	0	181.417
NCK2	3.08228	147.544	0	0	0.455552	0.192316	660.396	43.6502
POP4	0.342476	410.094	246.798	1.56535	2.27776	0	0.502968	193.214
POLI	0	0.211761	0.386639	4.35739	0	0.19974	849.319	0
GTF3C5	0	192.479	0	0	0	0	661.905	0
NBPF8	14.5294	0	0	0	630.629	208.973	0	0
ACTA2	281.857	361.458	0	0	0	0	0.502968	210.255
AHNAK	344.873	113.886	98.1938	129.924	0.455552	1.92316	7.54451	157.167
IRF8	0.684951	0	0	0	0	0	853.033	0
RARS2	0	0	352.934	0	0	0	499.95	0
CRYBB2P1	56.6309	0.736301	138.24	10.4698	637	0.942676	8.08616	0.413733
GNL2	533.577	318.933	0	0	0	0	0	0
RPA1	3.08228	0	325.071	0.313069	0	0	1.00594	522.753
ERP29	11.9866	217.012	382.783	0	0	0	239.916	0.262163
UBL4A	699.335	152.107	0	0	0	0	0	0
HIST1H2BC	0	0	0	851.235	0	0	0	0
ZFP1	0	0	254.548	0	0	0	596.519	0
CD97	0.342476	126.454	0	0	0	723.295	0	0
SCAND1	0.684951	127.143	143.992	0	274.242	0	3.01781	300.046
AP1M1	0	0	0	0	0	0	504.979	342.778
CCDC88A	12.2205	2.56471	0.473854	3.25482	776.436	0.795054	51.9107	0
RIMKLB	0.342476	0.0860819	0	0	3.64442	103.081	740.368	0
ELP6	0	141.519	272.611	0.313069	0	0.192316	0	432.831
CHMP4A	0	0	99.603	0	0	267.512	479.831	0
MRPL40	266.104	156.497	46.1184	0	378.108	0	0	0
ZMYND11	1.02743	0	0.0640534	0	845.505	0	0	0
CNOT7	255.829	429.807	23.0592	133.367	0.455552	1.34621	2.01187	0.262163
RUVBL1	356.86	0	1.15296	0.313069	0	485.598	0	0
UBE2R2	141.1	504.182	0	0	2.27776	0	0	196.098
CPEB4	159.974	0.0861077	15.1166	2.46517	0.455552	0.576948	664.412	0
TGM2	2.62583	224.502	368.691	4.2069	0	0.192316	3.81275	238.839
USP11	490.768	39.0812	294.902	0	0	0	18.1068	0
RTN3	0.342476	0	292.019	0	0.911104	0	549.241	0
NMRAL1	0	114.317	0	0	0	341.361	386.782	0
SMIM14	187.284	396.363	231.01	4.86751	10.586	2.55194	9.71673	2.77709e-27
UBXN11	125.004	46.5703	0.0640534	0	27.3331	503.099	2.01187	138.029
FBXL15	0.684951	0	0	0	297.931	189.239	0	353.396
SET	222.952	216.238	0.38432	70.7536	1.36666	2.30779	0	326.786
IMMT	4.10971	0	0	0.713641	0	835.037	0	0
MRPL13	0	171.647	0.128107	0	411.364	0	0	256.396
SMIM20	135.963	92.1076	64.9501	0	0	0	0	545.562
CHKB	19.1786	0	97.0409	0.313069	586.751	0	135.298	0
TMED2	0.684951	222.694	0	0	6.37773	495.214	0	112.861
CCDC86	0	0	0	0	836.849	0	0	0
MTMR9	18.1143	2.91698	2.60102	10.7642	770.755	4.05739	25.512	1.00677
MMAB	198.956	321.718	147.029	1.80394	4.60285	2.90926	2.34297	155.475
PPFIA1	0.684951	0	100.308	0	0	727.72	5.53264	0
CTNNBL1	0.684951	0	437.228	0	0	388.863	6.03561	0.917571
ASH1L	1.3699	0.0860819	280.105	0	13.6666	0	538.175	0
RB1	2.7398	186.109	386.242	0	0	0	0	258.1
MYNN	0.342476	0	0.38432	0.939208	1.36666	0	496.932	331.374
ATP6V0B	0.342476	67.0578	197.797	0	0	248.665	317.372	0
PDXDC1	713.833	0.172164	96.453	8.76594	0	9.23118	2.2464	0.524326
MRPL36	0	54.662	36.6385	0	445.53	109.813	0	184.432
PSMC6	634.221	161.955	0.0888805	6.54193	2.28705	1.45304	23.8455	0.550923
RPS21	61.9881	137.387	167.371	0	0	304.629	0	159.264
STK38L	0	0	487.126	0	0	0	0	343.434
SLC41A1	4.79466	50.0136	1.02485	0	772.161	0	0.502968	0
TFPI	183.567	0.0860819	333.452	0	0	309.629	0	1.31082
CALML4	77.3995	0.172164	47.3995	0.626138	453.73	0	247.963	0.393245
RUNDC1	175.749	3.86552	3.46591	24.7284	52.0575	7.40061	18.0299	541.921
BCL2L1	130.826	102.782	47.4636	227.288	0	172.7	13.5801	132.261
SPICE1	104.789	1.29947	0.960608	29.863	298.943	9.86184	380.616	0.457422
TMEM179B	288.707	206.252	42.8517	0	288.82	0	0	0
UTP11L	88.6654	2.69763	0.784615	0.925307	3.48151	0.381094	434.445	294.994
C7orf50	164.731	190.93	0.0640534	0	0.455552	0	226.335	243.419
ITSN2	0.342476	0	0	0	825.461	0	0	0
ISLR	0.342476	0	453.37	4.69604	0	0	0	366.635
COA1	406.733	0.892187	97.2091	8.39091	3.51969	0.961927	7.52781	299.653
DNAJA3	0	0	0	0	0	824.459	0	0
HAUS5	3.81627	0.399609	0.41839	11.7485	0.829424	0.597603	805.927	0.263173
RSL1D1	2.26702	66.8297	0.0686076	3.06232	2.08948	1.94959	700.366	46.8199
C12orf65	16.8998	2.0522	187.72	7.9688	589.129	2.52457	16.3371	0.299705
ANKMY2	0.684951	50.8744	1.47323	2.19148	0	766.765	0	0.131082
AKAP14	0	0	0	820.867	0	0	0	0
STK24	0.684951	0.0860819	0.128107	0	0	602.719	0	216.678
STK25	0	0.0860819	228.799	0.939208	35.5331	198.47	213.761	141.568
TNRC6A	223.584	0.818363	0.664189	9.87092	168.26	7.51133	274.641	133.666
H1F0	90.756	187.056	360.3	0	1.82221	0	179.056	0
RNASEH1	0.342476	0	176.083	0	638.684	0	3.01781	0
IFIT3	16.6402	0.552052	0.245184	1.02195	0.479879	0	798.485	0.307164
SMIM15	305.146	241.287	201.96	0.939208	1.36666	66.5414	0	0
PALD1	0	426.708	389.188	0.939208	0	0	0	0.131082
HBP1	0.363915	0	14.2204	0.507423	2.15599	798.497	1.12096	0
DNAJB14	2.88539	8.43021	261.599	3.26566	1.85314	0.460809	173.811	364.014
MRPL23	106.51	193.254	45.5419	0	155.799	206.548	108.641	0
HTR4	0.342476	0.172164	0	777.977	0.455552	0	36.7166	0.131082
CMTM7	0	0	0	0	645.062	0	170.003	0
LYSMD2	0	132.824	202.537	0.626138	303.398	0	0	175.649
WDR91	16.0913	0	0.0731682	1.29407	0	0.192355	797.08	0
MIF4GD	0	139.302	135.665	0	0	0	0	539.139
KCNK2	0.35436	472.503	287.279	0.691507	0	0	0	52.957
C1orf192	0	0.172164	68.1528	0	449.63	0.384632	188.613	106.7
BOD1L1	0.54844	113.384	0.0642968	1.43079	468.58	228.026	1.53229	0
ZFAND6	0	0	0	0	0	0	812.288	0
BAIAP2	336.654	0	0.256213	1.25228	4.55552	450.597	18.1068	0
CAMLG	3.78699	123.258	98.8257	3.47288	364.008	0	4.92254	213.006
USP48	1.02743	0	37.8555	0	1.36666	699.069	1.5089	69.7354
ERCC3	0.342476	0	0.0640534	809.28	0	0	0	0
TSTD1	0.342476	172.594	118.243	0	0	116.736	264.561	136.98
MSRB3	3.24835	0.583515	172.19	0.559987	1.79588	2.25829	627.946	0.373163
PMPCB	0.342476	202.206	179.285	0	0	0	307.313	119.677
ATAD2B	0	0.0860819	0.128107	0	0.455552	806.574	1.5089	0
DEF8	1.3699	0	566.936	7.51366	0.911104	0	0	232.014
[truncated: 28,374 more rows]
