# Supplementary material for: Identification of biomarkers for amyotrophic lateral sclerosis by comprehensive analysis of exosomal mRNAs in human cerebrospinal fluid
Source: BMC Med Genomics. 2019 Jan 10;12:7. doi: 10.1186/s12920-019-0473-z (PMC6329125; doi:10.1186/s12920-019-0473-z)
Supplement: Supplementary file 3 — Results of DESeq2. Logarithm of fold-change, raw p-value, and adjusted p-value after FDR correction are listed. (XLSX 682 kb) [file 12920_2019_473_MOESM3_ESM.xlsx]

## Sheet: Sheet1
id	Fold-change	Raw P-value	FDR_BH	Exp_ALS	Exp_Normal	Outlier	GeneName	Transcript#	Strand	Chromosome	Start	End	ExonLength	Source	IsConfounded
CUEDC2	1563.55	2.0921e-10	1.0473e-06	4926.24	0	No	CUEDC2	2	-	10	104183002	104192423	1224	UcscGene20130723	False
CCT7	-1421.56	4.9e-10	1.2265e-06	0	5352	No	CCT7	6	+	2	73461364	73480150	2032	UcscGene20130723	False
TMEM222	-1098.39	1.7934e-09	2.9926e-06	0	2303.28	No	TMEM222	4	+	1	27648636	27662891	1855	UcscGene20130723	True
HMGCL	-615.497	5.0788e-09	6.3561e-06	0.575	2176.84	No	HMGCL	5	-	1	24128367	24165110	3077	UcscGene20130723	False
RAB11A	312.185	2.8022e-08	2.8055e-05	2571.3	2.5978	No	RAB11A	2	+	15	66161797	66184329	4929	UcscGene20130723	False
PKM	-712.568	5.2142e-08	3.8978e-05	0	3433.35	No	PKM	10	-	15	72491370	72523727	3325	UcscGene20130723	True
SSBP4	-654.961	5.4504e-08	3.8978e-05	0	1384.34	No	SSBP4	3	+	19	18530146	18545372	1787	UcscGene20130723	True
THNSL2	-476.134	2.154e-07	0.0001	0.286	2260.14	No	THNSL2	6	+	2	88469814	88486156	5736	UcscGene20130723	False
UAP1	-484.021	5.6009e-07	0.0002	0	5548.89	No	UAP1	1	+	1	162531296	162569633	2327	UcscGene20130723	False
GGA2	214.354	6.3417e-07	0.0002	2741.29	3.7674	No	GGA2	2	-	16	23474863	23521815	6113	UcscGene20130723	False
HPS3	-481.415	4.0248e-07	0.0002	0.286	5326.73	No	HPS3	4	+	3	148847371	148891305	5558	UcscGene20130723	True
BRIX1	-340.785	5.9678e-07	0.0002	0.575	1623.66	No	BRIX1	3	+	5	34915820	34925787	3735	UcscGene20130723	True
PPP1R16A	472.277	5.3384e-07	0.0002	2206.92	0	No	PPP1R16A	2	+	8	145715417	145727504	2718	UcscGene20130723	True
DTNB	200.005	9.797e-07	0.0003	4279.71	6.3509	No	DTNB	14	-	2	25600067	25896516	4036	UcscGene20130723	False
TFG	426.986	8.6623e-07	0.0003	1677.87	0	No	TFG	6	+	3	100428134	100467811	2155	UcscGene20130723	False
SCOC	434.173	9.5426e-07	0.0003	3817.78	0	No	SCOC	8	+	4	141178440	141303710	2350	UcscGene20130723	True
RALGDS	360.427	9.4678e-07	0.0003	4037.98	0.8704	No	RALGDS	10	-	9	135973107	136039301	7040	UcscGene20130723	True
FBXL5	-377.85	1.856e-06	0.0005	0	2499.03	No	FBXL5	6	-	4	15606007	15657035	3897	UcscGene20130723	False
EBPL	-330.042	2.6598e-06	0.0006	0	754.496	No	EBPL	3	-	13	50234810	50265623	1161	UcscGene20130723	False
AGPAT6	246.302	2.5677e-06	0.0006	2752.3	1.736	No	AGPAT6	1	+	8	41435707	41482520	6310	UcscGene20130723	False
SHB	221.911	2.3268e-06	0.0006	1610.08	1.446	No	SHB	1	-	9	37915895	38069210	6021	UcscGene20130723	False
ITPRIPL2	-129.424	3.2395e-06	0.0007	7.7361	2626.43	No	ITPRIPL2	2	+	16	19125254	19132952	7699	UcscGene20130723	False
POLR3E	189.431	3.2837e-06	0.0007	2057.33	2.6044	No	POLR3E	7	+	16	22308696	22346424	6466	UcscGene20130723	False
BMP4	-311.084	3.9081e-06	0.0008	0	880.881	No	BMP4	4	-	14	54416455	54423554	2128	UcscGene20130723	False
HNRPDL	-299.178	4.9151e-06	0.001	0	949.471	No	HNRPDL	3	-	4	83343717	83351378	4245	UcscGene20130723	False
TANK	252.065	8.428e-06	0.0016	3058.09	0.5784	No	TANK	3	+	2	161993466	162092683	2335	UcscGene20130723	False
MTERF	-154.941	9.436e-06	0.0017	2.8511	1811.46	No	MTERF	4	-	7	91431460	91510016	2784	UcscGene20130723	False
SULT1C2	-167.809	9.8793e-06	0.0018	1.4142	1163.56	No	SULT1C2	4	+	2	108905095	108926371	3019	UcscGene20130723	False
NOL8	-225.752	1.1077e-05	0.0019	0.8668	2744.36	No	NOL8	5	-	9	95059640	95087876	5792	UcscGene20130723	True
TRIM8	-242.443	1.3873e-05	0.002	0	943.002	No	TRIM8	1	+	10	104404252	104418076	2744	UcscGene20130723	False
CD44	-188.298	1.2709e-05	0.002	0.861	1217.06	No	CD44	12	+	11	35160417	35253949	6678	UcscGene20130723	False
COL1A1	-252.759	1.2469e-05	0.002	0	1549.47	No	COL1A1	2	-	17	48261457	48279000	5927	UcscGene20130723	True
EGLN2	-245.031	1.2803e-05	0.002	0.2889	3467.86	No	EGLN2	3	+	19	41305048	41314346	3065	UcscGene20130723	True
RAB28	-236.529	1.3828e-05	0.002	0.286	2518.02	No	RAB28	4	-	4	13369347	13485989	1884	UcscGene20130723	False
ATG10	-166.974	1.3403e-05	0.002	2.5564	2292.61	No	ATG10	5	+	5	81267844	81551216	3871	UcscGene20130723	False
NVL	-117.262	1.5778e-05	0.0022	7.4172	2730.42	No	NVL	6	-	1	224415036	224517891	3622	UcscGene20130723	True
KIAA1462	-189.159	1.813e-05	0.0024	1.4264	2583.82	No	KIAA1462	4	-	10	30301729	30404420	9702	UcscGene20130723	False
BDH2	205.589	1.765e-05	0.0024	2593.11	0.8623	No	BDH2	1	-	4	103998782	104021024	2920	UcscGene20130723	False
STX12	229.167	2.0983e-05	0.0026	3915.07	0	No	STX12	1	+	1	28099694	28150963	3079	UcscGene20130723	False
FBXL15	211.38	2.3911e-05	0.0026	2678.15	0.2904	No	FBXL15	3	+	10	104178979	104182893	2555	UcscGene20130723	True
APIP	201.766	2.8335e-05	0.0026	2279.94	0.2904	No	APIP	2	-	11	34896714	34937939	1470	UcscGene20130723	True
C11orf48	-219.302	2.2876e-05	0.0026	0	1155.29	No	C11orf48	2	-	11	62430289	62439241	1628	UcscGene20130723	True
PAK1	-214.746	2.7307e-05	0.0026	0	2729.11	No	PAK1	5	-	11	77033060	77185108	3658	UcscGene20130723	False
MOAP1	-154.83	2.9018e-05	0.0026	0.8543	927.322	No	MOAP1	2	-	14	93648541	93651249	2417	UcscGene20130723	False
TMEM251	-214.621	2.5591e-05	0.0026	0	1294.16	No	TMEM251	3	+	14	93651296	93653431	1362	UcscGene20130723	False
ETFA	222.379	2.3313e-05	0.0026	2511.24	0	No	ETFA	2	-	15	76508629	76603810	1354	UcscGene20130723	True
GPS1	213.794	2.0073e-05	0.0026	1857.71	0.2904	No	GPS1	6	+	17	80009763	80015346	2399	UcscGene20130723	False
TSEN34	-200.249	2.7836e-05	0.0026	0.286	1904.18	No	TSEN34	4	+	19	54694119	54698394	2712	UcscGene20130723	False
PPARG	146.87	2.6044e-05	0.0026	2310.23	2.8908	No	PPARG	10	+	3	12328984	12475855	3362	UcscGene20130723	False
CLDND1	-200.208	2.5651e-05	0.0026	0.286	1540.04	No	CLDND1	8	-	3	98225321	98241910	3624	UcscGene20130723	False
POLR2H	-191.849	2.8371e-05	0.0026	0.286	1230.59	No	POLR2H	1	+	3	184081194	184086363	821	UcscGene20130723	False
INTS12	-213.178	2.599e-05	0.0026	0	1162.02	No	INTS12	2	-	4	106603785	106629881	1752	UcscGene20130723	False
EIF4EBP3	199.742	2.5896e-05	0.0026	1551.62	0.2892	No	EIF4EBP3	1	+	5	139927251	139929163	691	UcscGene20130723	True
DQ572964	-210.481	2.4879e-05	0.0026	0	674.617	No	DQ572964	1	-	6	34247456	34249545	2090	UcscGene20130723	False
DNAJA1	-219.747	2.4335e-05	0.0026	0	2191.35	No	DNAJA1	3	+	9	33025209	33039062	1731	UcscGene20130723	False
LMNA	-164.915	4.0403e-05	0.0027	1.1384	2195.93	No	LMNA	10	+	1	156052369	156109880	5674	UcscGene20130723	False
RABIF	-116.336	3.3549e-05	0.0027	3.1372	1399.77	No	RABIF	1	-	1	202847410	202858385	3227	UcscGene20130723	False
PRELP	-108.126	3.8679e-05	0.0027	5.6782	2181.43	No	PRELP	2	+	1	203444883	203460479	5819	UcscGene20130723	False
G0S2	-194.232	3.8495e-05	0.0027	0	1034.89	No	G0S2	2	+	1	209848670	209849735	963	UcscGene20130723	False
TSNAX	-101.394	3.9015e-05	0.0027	4.5582	1507.94	No	TSNAX	1	+	1	231664399	231702269	2649	UcscGene20130723	True
DDIT4	202.143	3.5026e-05	0.0027	2349.14	0	No	DDIT4	1	+	10	74033677	74035797	1752	UcscGene20130723	True
GRK5	-201.002	3.5588e-05	0.0027	0	2055.18	No	GRK5	3	+	10	120967197	121215131	2925	UcscGene20130723	True
TOLLIP	-164.988	4.0492e-05	0.0027	1.724	3269.5	No	TOLLIP	4	-	11	1295598	1330892	3820	UcscGene20130723	False
MARK2	-150.054	3.4826e-05	0.0027	0.575	642.653	No	MARK2	7	+	11	63606400	63678492	5253	UcscGene20130723	True
CCND2	-112.68	3.8107e-05	0.0027	4.3138	1836.18	No	CCND2	1	+	12	4382902	4414522	6522	UcscGene20130723	False
PAGR1	-193.465	3.8053e-05	0.0027	0	852.11	No	PAGR1	1	+	16	29827528	29833816	3825	UcscGene20130723	True
GOT2	176.229	4.1121e-05	0.0027	1153.04	0.2904	No	GOT2	2	-	16	58741035	58768246	2447	UcscGene20130723	False
JMJD6	106.249	3.4876e-05	0.0027	2371.15	6.6396	No	JMJD6	2	-	17	74708914	74722881	5713	UcscGene20130723	False
PDIA6	-189.349	3.2378e-05	0.0027	0.2889	1432.68	No	PDIA6	5	-	2	10923517	10978103	3473	UcscGene20130723	True
PQLC3	-192.528	2.9754e-05	0.0027	0.286	1406.69	No	PQLC3	2	+	2	11295540	11318998	1786	UcscGene20130723	False
CCDC74B	-171.852	4.2239e-05	0.0027	0.2889	957.506	No	CCDC74B	4	-	2	130896856	130902707	2566	UcscGene20130723	True
RND3	204.324	3.4323e-05	0.0027	3844.83	0	No	RND3	3	-	2	151324707	151344209	2807	UcscGene20130723	False
MRPL44	152.362	3.2775e-05	0.0027	1252.65	1.1609	No	MRPL44	1	+	2	224822121	224832431	1748	UcscGene20130723	False
XBP1	178.996	3.6147e-05	0.0027	1837.9	0.5764	No	XBP1	2	-	22	29190548	29196560	2673	UcscGene20130723	False
SGK1	180.15	3.1891e-05	0.0027	2971.38	1.1548	No	SGK1	7	-	6	134490384	134639196	6250	UcscGene20130723	False
NSMCE2	198.983	3.6959e-05	0.0027	1940.77	0	No	NSMCE2	1	+	8	126104083	126379367	1212	UcscGene20130723	True
HCCS	-200.816	3.2022e-05	0.0027	0	814.207	No	HCCS	3	+	X	11129406	11141204	2356	UcscGene20130723	False
ARHGAP9	-192.138	4.3564e-05	0.0028	0	2489.53	No	ARHGAP9	8	-	12	57866038	57882597	3842	UcscGene20130723	True
TMEM205	-187.087	4.5906e-05	0.0028	0	1173.19	No	TMEM205	3	-	19	11453452	11456981	1295	UcscGene20130723	False
SHISA5	-192.785	4.3106e-05	0.0028	0	2658.35	No	SHISA5	10	-	3	48509197	48542259	4041	UcscGene20130723	False
GOLGB1	139.393	4.4038e-05	0.0028	312.518	0.2904	No	GOLGB1	6	-	3	121382046	121468614	11257	UcscGene20130723	False
TDG	-164.072	4.7402e-05	0.0029	0	173.024	No	TDG	5	+	12	104359593	104382656	3914	UcscGene20130723	False
MRPL14	-183.229	4.8804e-05	0.0029	0	936.5	No	MRPL14	1	-	6	44081373	44095191	774	UcscGene20130723	False
NUDT5	182.437	5.2114e-05	0.0031	1473.04	0	No	NUDT5	1	-	10	12209573	12238143	1204	UcscGene20130723	True
DDX52	-110.837	5.4732e-05	0.0031	2.5593	1194.65	No	DDX52	3	-	17	35972363	36003493	5279	UcscGene20130723	True
CSNK1G2	156.273	5.1354e-05	0.0031	1623.49	0.8623	No	CSNK1G2	2	+	19	1941161	1981336	3910	UcscGene20130723	True
PDE6D	-179.025	5.3429e-05	0.0031	0	881.336	No	PDE6D	2	-	2	232597147	232645974	1896	UcscGene20130723	False
SSBP3	-177.081	5.7334e-05	0.0033	0	1077.29	No	SSBP3	3	-	1	54691104	54872068	3254	UcscGene20130723	False
METTL15	-130.985	5.9713e-05	0.0033	0.575	532.114	No	METTL15	4	+	11	28129798	28355054	4869	UcscGene20130723	False
TMBIM1	-155.647	5.8923e-05	0.0033	0.575	1328.04	No	TMBIM1	4	-	2	219138917	219157280	3035	UcscGene20130723	True
UCHL5	151.395	6.1785e-05	0.0034	2188.59	1.1469	No	UCHL5	9	-	1	192981496	193029237	7656	UcscGene20130723	True
OXLD1	-166.167	6.2641e-05	0.0034	0	386.831	No	OXLD1	2	-	17	79632066	79633625	1560	UcscGene20130723	False
FIP1L1	-78.1018	6.3493e-05	0.0034	7.3997	1542.27	No	FIP1L1	8	+	4	54243820	54326103	5171	UcscGene20130723	True
XRN2	-171.747	6.6998e-05	0.0035	0	1489.82	No	XRN2	4	+	20	21283942	21370463	3763	UcscGene20130723	False
MCAT	166.578	6.6495e-05	0.0035	527.4	0	No	MCAT	3	-	22	43528212	43539403	2093	UcscGene20130723	False
BATF3	-162.349	6.897e-05	0.0036	0	378.552	No	BATF3	1	-	1	212859759	212873327	981	UcscGene20130723	False
ALDH1A2	152.258	7.5335e-05	0.0039	2507.49	0.87	No	ALDH1A2	5	-	15	58245622	58571462	3889	UcscGene20130723	True
MEDAG	-149.018	8.4884e-05	0.0043	0.286	1017.22	No	MEDAG	1	+	13	31480312	31499709	2390	UcscGene20130723	True
PNLIPRP1	-84.8247	8.7029e-05	0.0044	2.0197	554.027	No	PNLIPRP1	4	+	10	118350490	118368686	2546	UcscGene20130723	False
ISG20	-136.788	8.7776e-05	0.0044	0.286	528.979	No	ISG20	3	+	15	89178904	89198879	2961	UcscGene20130723	False
RIC8A	-131.551	9.7973e-05	0.0048	1.4142	1962.44	No	RIC8A	3	+	11	208530	215110	2989	UcscGene20130723	True
USP4	-76.2416	9.866e-05	0.0048	7.7328	1689.69	No	USP4	4	-	3	49314577	49377536	5329	UcscGene20130723	False
FDPS	-152.893	0.0001	0.0054	0	3701.7	No	FDPS	5	+	1	155278539	155290457	1647	UcscGene20130723	True
LGALS12	-148.716	0.0001	0.0055	0	1087.64	No	LGALS12	6	+	11	63273524	63284246	2302	UcscGene20130723	False
IGFBP2	-86.9942	0.0001	0.0055	7.4535	2327.6	No	IGFBP2	2	+	2	217498127	217529158	4441	UcscGene20130723	False
ZBTB20	-83.8965	0.0001	0.0055	6.5515	1875.52	No	ZBTB20	8	-	3	114056947	114866127	5838	UcscGene20130723	True
LASP1	-144.695	0.0001	0.0057	0	632.155	No	LASP1	4	+	17	37026112	37078023	4960	UcscGene20130723	True
PSEN1	-146.626	0.0001	0.0058	0	2095.12	No	PSEN1	6	+	14	73603143	73690399	7086	UcscGene20130723	True
ERMN	130.629	0.0001	0.0058	1219.98	0.5809	No	ERMN	4	-	2	158175125	158184146	4045	UcscGene20130723	False
GSDMD	-95.8057	0.0001	0.0058	3.4354	1493.96	No	GSDMD	5	+	8	144635557	144645231	3607	UcscGene20130723	False
CBFB	-134.78	0.0001	0.006	0.575	1868.76	No	CBFB	3	+	16	67063050	67134958	3133	UcscGene20130723	False
SF3B4	-119.373	0.0001	0.0061	0.286	399.451	No	SF3B4	2	-	1	149895209	149900144	2283	UcscGene20130723	False
EMC4	-117.646	0.0001	0.0063	1.1384	1284.41	No	EMC4	3	+	15	34517245	34522352	1890	UcscGene20130723	True
TMEM97	70.7422	0.0001	0.0063	597.381	2.8903	No	TMEM97	1	+	17	26646121	26655711	2568	UcscGene20130723	True
DUSP11	-66.8315	0.0001	0.0063	16.875	3032.56	No	DUSP11	2	-	2	73989325	74007284	3173	UcscGene20130723	False
DPM1	-140.739	0.0001	0.0063	0	1009.88	No	DPM1	2	-	20	49551405	49575060	1069	UcscGene20130723	False
RAB3IL1	-129.917	0.0001	0.0064	0.8668	2406.21	No	RAB3IL1	2	-	11	61664768	61687741	2602	UcscGene20130723	False
RIMKLB	115.168	0.0002	0.0064	659.962	0.5804	No	RIMKLB	6	+	12	8834287	8935687	8060	UcscGene20130723	False
ZC3H18	127.209	0.0002	0.0064	1432.22	0.5764	No	ZC3H18	7	+	16	88636789	88698372	4371	UcscGene20130723	False
SNHG16	80.3178	0.0002	0.0064	1150.45	4.0533	No	SNHG16	5	+	17	74553846	74561430	3625	UcscGene20130723	True
SMIM12	-89.3361	0.0002	0.0067	5.428	2134.92	No	SMIM12	4	-	1	35315963	35325417	6373	UcscGene20130723	False
ETNK2	-129.114	0.0002	0.0067	0.286	1124.33	No	ETNK2	5	-	1	204100190	204121307	2800	UcscGene20130723	True
HIF1A	-137.863	0.0002	0.0067	0	3613.73	No	HIF1A	7	+	14	62162119	62214977	4475	UcscGene20130723	True
LETMD1	101.299	0.0002	0.0068	1983.8	3.173	No	LETMD1	9	+	12	51442082	51454207	2783	UcscGene20130723	False
CAMK1	-57.0918	0.0002	0.0068	12.5719	1690.56	No	CAMK1	2	-	3	9799029	9811668	2419	UcscGene20130723	True
FXYD6	-115.291	0.0002	0.007	0.2889	462.678	No	FXYD6	5	-	11	117707691	117748201	2417	UcscGene20130723	True
BRD4	-81.4838	0.0002	0.007	1.132	365.105	No	BRD4	4	-	19	15348301	15443342	8555	UcscGene20130723	False
PANK2	-132.655	0.0002	0.007	0	911.981	No	PANK2	6	+	20	3869486	3904502	2631	UcscGene20130723	True
TPRG1L	-117.541	0.0002	0.0071	0.568	1050.13	No	TPRG1L	3	+	1	3541556	3546694	2427	UcscGene20130723	False
CTPS1	126.104	0.0002	0.0071	1928.47	0.2859	No	CTPS1	5	+	1	41445007	41478235	3746	UcscGene20130723	False
MRPL42	-90.3259	0.0002	0.0071	3.1324	1383.78	No	MRPL42	5	+	12	93861266	93897548	3247	UcscGene20130723	False
CNDP2	-127.155	0.0002	0.0071	0.286	2341.7	No	CNDP2	3	+	18	72163500	72190689	5367	UcscGene20130723	True
BTBD2	118.296	0.0002	0.0071	1574.01	0.8701	No	BTBD2	3	-	19	1985447	2015702	4218	UcscGene20130723	False
GATAD2A	71.996	0.0002	0.0071	740.977	3.1894	No	GATAD2A	4	+	19	19496642	19619741	6092	UcscGene20130723	True
MORC3	-131.049	0.0002	0.0071	0	2045.49	No	MORC3	1	+	21	37692487	37748944	4246	UcscGene20130723	True
UBE2G2	-58.6443	0.0002	0.0071	18.2565	2671.01	No	UBE2G2	3	-	21	46188495	46221751	3498	UcscGene20130723	False
APOBEC3C	-120.973	0.0002	0.0071	0.2889	961.14	No	APOBEC3C	1	+	22	39410265	39414825	1109	UcscGene20130723	False
SCO2	-117.241	0.0002	0.0071	0.575	1162.26	No	SCO2	5	-	22	50961997	50964905	1393	UcscGene20130723	True
RNF13	-99.1612	0.0002	0.0071	1.6989	1091.89	No	RNF13	3	+	3	149530475	149679925	2974	UcscGene20130723	False
TNIP1	-128.07	0.0002	0.0071	0	631.849	No	TNIP1	16	-	5	150409504	150467221	3222	UcscGene20130723	False
TNKS	67.2641	0.0002	0.0071	619.42	3.1709	No	TNKS	5	+	8	9413445	9639856	10352	UcscGene20130723	True
XPA	-128.128	0.0002	0.0071	0	704.604	No	XPA	2	-	9	100437191	100459691	1700	UcscGene20130723	True
LURAP1	-79.7701	0.0002	0.0072	2.0052	635.487	No	LURAP1	1	+	1	46669006	46686928	1849	UcscGene20130723	True
KDM4B	-71.0543	0.0002	0.0072	2.8512	658.276	No	KDM4B	4	+	19	4969124	5153608	7833	UcscGene20130723	True
USP19	124.548	0.0002	0.0072	3464.89	0.5809	No	USP19	8	-	3	49145479	49158371	5359	UcscGene20130723	False
GRK6	123.473	0.0002	0.0072	1568.29	0.29	No	GRK6	4	+	5	176853687	176869850	3345	UcscGene20130723	True
LINC00460	115.807	0.0002	0.0073	1760.04	0.87	No	LINC00460	1	+	13	107028911	107030142	916	UcscGene20130723	False
RNF19A	-114.13	0.0002	0.0073	0	125.433	No	RNF19A	3	-	8	101269288	101322379	4615	UcscGene20130723	False
TMEM9	110.667	0.0002	0.0078	1385.48	0.8713	No	TMEM9	6	-	1	201103900	201140702	2946	UcscGene20130723	False
TUBB6	-86.0422	0.0002	0.0079	4.2833	1817.01	No	TUBB6	4	+	18	12308240	12329824	3316	UcscGene20130723	True
FANK1	-85.1282	0.0002	0.0081	1.435	615.766	No	FANK1	4	+	10	127585108	127698161	8266	UcscGene20130723	True
GEMIN6	-120.041	0.0002	0.0081	0	485.097	No	GEMIN6	2	+	2	38978676	39009106	1209	UcscGene20130723	False
MSN	-123.297	0.0002	0.0081	0	2162.14	No	MSN	2	+	X	64887511	64961793	4143	UcscGene20130723	True
LTC4S	-116.447	0.0003	0.0082	0	266.457	No	LTC4S	1	+	5	179220986	179223513	667	UcscGene20130723	True
ASRGL1	68.9711	0.0003	0.0083	928.159	4.0472	No	ASRGL1	5	+	11	62104774	62160887	3870	UcscGene20130723	False
RAB3IP	-71.645	0.0003	0.0083	3.4277	874.923	No	RAB3IP	8	+	12	70132631	70216984	10084	UcscGene20130723	False
CDO1	-114.391	0.0003	0.0083	0.2889	1077.67	No	CDO1	1	-	5	115140430	115152405	1614	UcscGene20130723	False
IRF2BP2	-105.434	0.0003	0.0084	0.846	1161.28	No	IRF2BP2	3	-	1	234740015	234745271	4744	UcscGene20130723	False
TM7SF3	53.792	0.0003	0.0086	2481.52	18.7947	No	TM7SF3	1	-	12	27124506	27167339	4343	UcscGene20130723	False
DUSP3	-94.38	0.0003	0.0086	1.9781	1395.21	No	DUSP3	3	-	17	41843489	41856368	4543	UcscGene20130723	False
CCDC181	-112.098	0.0003	0.0088	0	247.304	No	CCDC181	5	-	1	169364114	169429907	2580	UcscGene20130723	True
PTBP1	-112.428	0.0003	0.0088	0.286	1144.39	No	PTBP1	3	+	19	797392	812327	3281	UcscGene20130723	True
GTF2F1	-101.426	0.0003	0.0088	0	79.6899	No	GTF2F1	3	-	19	6379580	6393291	2551	UcscGene20130723	True
PJA2	-103.249	0.0003	0.0088	0.846	1153.62	No	PJA2	1	-	5	108670410	108745675	4869	UcscGene20130723	True
GTF2H5	-47.9867	0.0003	0.0088	13.9873	1486.86	No	GTF2H5	1	+	6	158589379	158620376	7486	UcscGene20130723	False
LOC100294145	-112.65	0.0003	0.0092	0.286	1893.86	No	LOC100294145	2	+	6	32861953	32871535	3690	UcscGene20130723	False
WDR26	-79.6248	0.0003	0.0093	2.5918	994.997	No	WDR26	5	-	1	224572845	224622001	9650	UcscGene20130723	True
ARFIP2	-57.8049	0.0003	0.0093	11.6941	1862.96	No	ARFIP2	5	-	11	6495913	6502709	4460	UcscGene20130723	True
PDLIM4	-106.237	0.0003	0.0094	1.4389	3218.68	No	PDLIM4	3	+	5	131593351	131609147	2619	UcscGene20130723	True
BCAP29	-111.347	0.0003	0.0094	0	386.368	No	BCAP29	3	+	7	107220422	107263762	6098	UcscGene20130723	True
STK24	105.863	0.0003	0.0095	2655.04	1.1523	No	STK24	3	-	13	99102455	99229396	4937	UcscGene20130723	False
EMC8	-110.848	0.0003	0.0097	0	511.68	No	EMC8	2	-	16	85812231	85833148	1963	UcscGene20130723	False
SLC25A11	-104.101	0.0003	0.0099	0.286	756.202	No	SLC25A11	4	-	17	4840426	4843462	2499	UcscGene20130723	False
SNRPD1	-98.1951	0.0003	0.01	0.846	1110.33	No	SNRPD1	1	+	18	19192260	19210208	1600	UcscGene20130723	False
EFEMP2	-110.4	0.0004	0.0101	0	1950.84	No	EFEMP2	2	-	11	65633912	65640405	2068	UcscGene20130723	True
C12orf43	-64.0569	0.0004	0.0101	4.5825	981.828	No	C12orf43	5	-	12	121440848	121454300	2273	UcscGene20130723	False
MMP2	-105.585	0.0004	0.0101	0.286	1165.28	No	MMP2	3	+	16	55513081	55540586	3908	UcscGene20130723	False
PALM	-54.506	0.0004	0.0101	2.5699	378.697	No	PALM	4	+	19	708953	748330	3807	UcscGene20130723	False
SAMD4B	-109.915	0.0004	0.0101	0	998.532	No	SAMD4B	2	+	19	39833108	39875537	4490	UcscGene20130723	True
CCNO	100.799	0.0004	0.0101	1513.83	0.8696	No	CCNO	2	-	5	54526981	54529508	1808	UcscGene20130723	False
ZNF511	-108.456	0.0004	0.0102	0	787.521	No	ZNF511	2	+	10	135122423	135126666	2026	UcscGene20130723	True
CFD	-107.136	0.0004	0.0102	0	492.765	No	CFD	1	+	19	859665	863610	1159	UcscGene20130723	False
AMOTL2	-108.696	0.0004	0.0102	0.2889	4350.49	No	AMOTL2	4	-	3	134074190	134094259	5628	UcscGene20130723	True
KLRG1	79.299	0.0004	0.0103	271.02	0.5804	No	KLRG1	2	+	12	9142221	9163340	1788	UcscGene20130723	False
FAM46A	-98.6702	0.0004	0.0103	0.286	549.535	No	FAM46A	3	-	6	82455447	82462428	5667	UcscGene20130723	False
WAC	-54.4502	0.0004	0.0104	13.9904	2105.45	No	WAC	6	+	10	28821422	28912041	6166	UcscGene20130723	True
BET1L	-106.521	0.0004	0.0104	0	775.694	No	BET1L	2	-	11	202924	207422	2956	UcscGene20130723	False
UBE2L6	-106.159	0.0004	0.0104	0	2143.38	No	UBE2L6	2	-	11	57319128	57335803	1743	UcscGene20130723	False
ZNF259	-105.519	0.0004	0.0104	0	1339.44	No	ZNF259	1	-	11	116649276	116658739	1778	UcscGene20130723	False
TRMT5	-59.0889	0.0004	0.0104	11.5999	2110.52	No	TRMT5	1	-	14	61438167	61447782	5281	UcscGene20130723	False
LOC728392	-105.8	0.0004	0.0104	0	817.385	No	LOC728392	1	-	17	5402747	5404319	1493	UcscGene20130723	False
NFE2L1	-70.1215	0.0004	0.0104	2.5554	762.032	No	NFE2L1	6	+	17	46125686	46138907	5442	UcscGene20130723	False
USP14	-94.926	0.0004	0.0104	1.7105	2061.46	No	USP14	3	+	18	158483	213739	4156	UcscGene20130723	False
CDKN2D	-106.82	0.0004	0.0104	0	988.453	No	CDKN2D	2	-	19	10677138	10679655	1423	UcscGene20130723	False
ZNF507	76.6762	0.0004	0.0104	364.47	0.8656	No	ZNF507	4	+	19	32836514	32878573	10795	UcscGene20130723	False
NCKAP1	-105.383	0.0004	0.0104	0	1102.3	No	NCKAP1	2	-	2	183789579	183903586	5015	UcscGene20130723	True
NT5DC2	79.1331	0.0004	0.0104	415.572	0.8623	No	NT5DC2	5	-	3	52558385	52569093	2616	UcscGene20130723	True
PCBD2	54.413	0.0004	0.0104	1691.24	11.2751	No	PCBD2	1	+	5	134240810	134298336	2378	UcscGene20130723	True
PPIL1	-107.027	0.0004	0.0104	0	1103.55	No	PPIL1	1	-	6	36822606	36842800	1736	UcscGene20130723	True
PDSS2	55.0313	0.0004	0.0104	668.038	4.3371	No	PDSS2	5	-	6	107473761	107780779	4737	UcscGene20130723	False
IGBP1	-104.956	0.0004	0.0104	0	774.359	No	IGBP1	2	+	X	69353299	69386173	1861	UcscGene20130723	False
RNF34	-104.967	0.0004	0.0105	0	1382.8	No	RNF34	4	+	12	121837886	121862155	2920	UcscGene20130723	True
NSMCE1	-103.383	0.0004	0.0105	0	554.617	No	NSMCE1	2	-	16	27236315	27280113	1811	UcscGene20130723	True
KLHL9	-98.8161	0.0004	0.0105	0.8523	2139.78	No	KLHL9	2	-	9	21324051	21335429	4682	UcscGene20130723	True
WARS	-102.89	0.0005	0.0109	0	1266.15	No	WARS	6	-	14	100800125	100842680	3352	UcscGene20130723	False
TRAF4	92.3871	0.0005	0.0109	452.851	0.2904	No	TRAF4	2	+	17	27071023	27077976	2902	UcscGene20130723	False
HEXIM1	-76.8714	0.0005	0.0109	0.575	274.795	No	HEXIM1	1	+	17	43224684	43229468	4785	UcscGene20130723	False
RUFY1	-45.1283	0.0005	0.0109	20.5191	2124.1	No	RUFY1	4	+	5	178977562	179037027	3861	UcscGene20130723	False
PDCD2	103.021	0.0004	0.0109	898.851	0	No	PDCD2	8	-	6	170884660	170893780	4618	UcscGene20130723	False
CLN8	-48.6556	0.0004	0.0109	7.4249	894.842	No	CLN8	1	+	8	1711870	1734736	7169	UcscGene20130723	False
FEN1	-102.749	0.0005	0.011	0	1725.48	No	FEN1	2	+	11	61560109	61564714	2294	UcscGene20130723	False
NFYB	-94.2035	0.0005	0.011	0.2889	603.952	No	NFYB	2	-	12	104510858	104532040	4189	UcscGene20130723	False
SLC25A29	-101.938	0.0005	0.011	0	914.914	No	SLC25A29	4	-	14	100757453	100772860	2738	UcscGene20130723	False
MRS2	-102.224	0.0005	0.011	0	1740.29	No	MRS2	5	+	6	24403153	24425816	3865	UcscGene20130723	False
SMAP2	-101.697	0.0005	0.0111	0	1867.89	No	SMAP2	6	+	1	40839378	40888998	3457	UcscGene20130723	False
MIDN	-98.0713	0.0005	0.0111	0	249.406	No	MIDN	1	+	19	1248552	1259142	3793	UcscGene20130723	False
AKAP10	-101.019	0.0005	0.0113	0	1522.35	No	AKAP10	4	-	17	19807765	19881169	3948	UcscGene20130723	False
ESRRA	100.019	0.0005	0.0114	2108.13	0	No	ESRRA	5	+	11	64073044	64084212	2445	UcscGene20130723	True
ZNF720	47.3863	0.0005	0.0114	613.029	5.1998	No	ZNF720	4	+	16	31724550	31772886	8360	UcscGene20130723	False
R3HDM4	-99.746	0.0005	0.0114	0	1976.87	No	R3HDM4	1	-	19	896503	913225	1809	UcscGene20130723	False
SOD3	-79.1783	0.0005	0.0114	0.286	184.224	No	SOD3	2	+	4	24797085	24802467	1529	UcscGene20130723	False
COPS4	-100.149	0.0005	0.0114	0	2157.04	No	COPS4	2	+	4	83956239	83996971	1748	UcscGene20130723	False
PMS2P1	82.7573	0.0005	0.0114	444.985	0.5796	No	PMS2P1	5	-	7	99918263	99933930	2117	UcscGene20130723	True
TSPAN33	-99.8527	0.0005	0.0114	0	2178.75	No	TSPAN33	2	+	7	128784712	128809534	3118	UcscGene20130723	False
RGS3	-63.8765	0.0005	0.0114	2.8512	708.792	No	RGS3	15	+	9	116207009	116360023	11402	UcscGene20130723	False
SRSF10	54.1591	0.0005	0.0116	2282.44	14.1837	No	SRSF10	7	-	1	24292937	24306953	4989	UcscGene20130723	True
TIPRL	-89.501	0.0005	0.0116	0.5721	843.148	No	TIPRL	2	+	1	168148171	168171351	3219	UcscGene20130723	False
VPS26A	-99.0855	0.0005	0.0116	0	2291.17	No	VPS26A	4	+	10	70883908	70932616	2807	UcscGene20130723	False
UCHL3	-98.6831	0.0005	0.0116	0	1427.22	No	UCHL3	2	+	13	76123616	76180156	1163	UcscGene20130723	False
PCMT1	-99.163	0.0005	0.0116	0	2136.91	No	PCMT1	6	+	6	150070831	150132557	1849	UcscGene20130723	False
AX747171	-94.1858	0.0005	0.0117	0	238.731	No	AX747171	1	+	20	23168598	23170942	2345	UcscGene20130723	False
ZMAT5	-47.9699	0.0005	0.0117	5.1391	633.141	No	ZMAT5	3	-	22	30126945	30163000	3315	UcscGene20130723	True
SOX4	80.3136	0.0005	0.0117	585.421	0.8701	No	SOX4	1	+	6	21593972	21598849	4878	UcscGene20130723	False
ARMC10	-51.7786	0.0006	0.0118	18.0533	2640.79	No	ARMC10	6	+	7	102715328	102740210	2634	UcscGene20130723	True
FAHD1	-75.5977	0.0006	0.0119	1.4302	715.657	No	FAHD1	3	+	16	1877225	1890203	2744	UcscGene20130723	True
MRPS35	-88.9037	0.0006	0.012	1.7002	2677.81	No	MRPS35	2	+	12	27863706	27909237	1897	UcscGene20130723	False
FAM60A	45.611	0.0006	0.012	3187.45	28.6596	No	FAM60A	6	-	12	31433520	31479159	3672	UcscGene20130723	True
SEC1P	-56.6162	0.0006	0.012	1.7211	324.99	No	SEC1P	4	+	19	49141296	49185502	2666	UcscGene20130723	True
AQP1	-84.5421	0.0006	0.0122	1.1442	1204.26	No	AQP1	5	+	7	30893010	30965131	3786	UcscGene20130723	True
TMEM8A	-85.707	0.0006	0.0123	0.2889	409.709	No	TMEM8A	2	-	16	420776	431978	3684	UcscGene20130723	False
PDLIM1	-85.3525	0.0006	0.0125	2.2729	2773.46	No	PDLIM1	1	-	10	96997325	97050905	1580	UcscGene20130723	False
ART3	-49.4252	0.0006	0.0125	1.9988	274.127	No	ART3	12	+	4	76932333	77033955	2490	UcscGene20130723	True
SOBP	-88.4327	0.0006	0.0125	0.5721	1135.24	No	SOBP	2	+	6	107811317	107982513	7993	UcscGene20130723	False
ENSG00000198840	-50.8414	0.0006	0.0125	2.2642	331.656	No	MT-ND3	1	+	MT	10059	10404	346	Ensembl.R72	False
EFEMP1	83.4347	0.0006	0.0129	1907.07	1.7405	No	EFEMP1	3	-	2	56093097	56151298	3127	UcscGene20130723	False
AGTRAP	-80.4453	0.0006	0.013	1.4142	1199.25	No	AGTRAP	5	+	1	11796142	11810828	1280	UcscGene20130723	False
UBE2J2	-89.7055	0.0006	0.0131	0.5682	2020.28	No	UBE2J2	5	-	1	1189292	1209234	2630	UcscGene20130723	False
CYLD	-49.2831	0.0006	0.0131	1.4273	200.973	No	CYLD	9	+	16	50775961	50835846	12121	UcscGene20130723	True
CLIC4	92.3192	0.0007	0.0132	3754.17	0	No	CLIC4	2	+	1	25071760	25170815	4434	UcscGene20130723	True
LOC439994	-66.8019	0.0007	0.0132	0.575	209.472	No	LOC439994	1	+	10	89102168	89103331	1164	UcscGene20130723	True
LDHAL6A	-43.9056	0.0007	0.0132	0.8543	95.4399	No	LDHAL6A	2	+	11	18477374	18501147	2583	UcscGene20130723	False
AKT1S1	-79.407	0.0007	0.0132	0.2889	285.443	No	AKT1S1	5	-	19	50372290	50381613	3010	UcscGene20130723	True
CTDSP1	78.3574	0.0007	0.0132	251.865	0.2859	No	CTDSP1	4	+	2	219263061	219270664	2793	UcscGene20130723	True
PCBP4	-92.7616	0.0007	0.0132	0	2891.87	No	PCBP4	9	-	3	51991470	52001482	3535	UcscGene20130723	True
RSRC2	-80.9541	0.0007	0.0135	0.286	346.895	No	RSRC2	6	-	12	122989190	123011560	2575	UcscGene20130723	False
DKC1	-81.6186	0.0007	0.0135	1.1442	1301.15	No	DKC1	2	+	X	153991031	154005964	2577	UcscGene20130723	True
PCID2	-85.0135	0.0007	0.0141	0.5721	1307.64	No	PCID2	7	-	13	113831853	113863029	3149	UcscGene20130723	False
MRPL24	-77.3679	0.0007	0.0142	1.7336	1416.66	No	MRPL24	2	-	1	156707094	156710923	927	UcscGene20130723	False
C17orf85	-41.7378	0.0007	0.0142	4.5504	451.563	No	C17orf85	4	-	17	3710045	3749545	9727	UcscGene20130723	False
ELK4	-48.9878	0.0007	0.0143	4.5825	652.847	No	ELK4	4	-	1	205566695	205649630	12845	UcscGene20130723	True
MAML3	-63.2421	0.0007	0.0143	0.5721	184.565	No	MAML3	2	-	4	140637546	141075233	7100	UcscGene20130723	True
PALD1	-85.2305	0.0008	0.0148	0.846	3022.85	No	PALD1	2	+	10	72238564	72328206	4569	UcscGene20130723	False
SETMAR	-64.7674	0.0008	0.0148	2.2913	783.485	No	SETMAR	6	+	3	4344988	4358949	3038	UcscGene20130723	True
DDB1	-82.3862	0.0008	0.0152	0	137.958	No	DDB1	6	-	11	61066919	61110047	5622	UcscGene20130723	True
BLZF1	49.242	0.0008	0.0159	695.491	4.614	No	BLZF1	4	+	1	169337194	169365780	3812	UcscGene20130723	True
PACS2	-35.2168	0.0009	0.0159	11.9607	873.062	No	PACS2	3	+	14	105767170	105864484	6841	UcscGene20130723	True
ZNF83	-52.6344	0.0008	0.0159	4.2935	773.284	No	ZNF83	18	-	19	53115618	53193886	4400	UcscGene20130723	False
NEU1	-81.6621	0.0008	0.0159	0.575	1462.41	No	NEU1	1	-	6	31826829	31830709	2071	UcscGene20130723	False
GTF2IRD2	-30.7274	0.0008	0.0159	10.0165	570.878	No	GTF2IRD2	7	-	7	74210484	74267841	5358	UcscGene20130723	False
LTB4R	-62.2976	0.0009	0.0161	1.7278	556.913	No	LTB4R	4	+	14	24780705	24787242	4620	UcscGene20130723	True
FGFR1OP2	-59.338	0.0009	0.0162	3.4112	914.604	No	FGFR1OP2	3	+	12	27091305	27119581	3148	UcscGene20130723	False
NDE1	-66.9704	0.0009	0.0167	0.8668	413.654	No	NDE1	4	+	16	15737124	15820208	5373	UcscGene20130723	True
MICU2	-77.8984	0.0009	0.0168	0.5682	941.565	No	MICU2	2	-	13	22066828	22178355	1944	UcscGene20130723	False
SMIM14	-43.6512	0.0009	0.0171	20.9312	2432.25	No	SMIM14	2	-	4	39552546	39640481	1682	UcscGene20130723	True
TRAF3IP2	32.0374	0.0009	0.0171	3315.33	53.2055	No	TRAF3IP2	6	-	6	111876581	111927477	6941	UcscGene20130723	True
RBM4	63.7599	0.001	0.0174	1331.2	3.4816	No	RBM4	5	+	11	66406088	66435858	6064	UcscGene20130723	True
CHPT1	-50.645	0.001	0.0174	4.854	834.226	No	CHPT1	3	+	12	102091417	102123424	4668	UcscGene20130723	True
C16orf89	-54.2244	0.001	0.0176	1.132	247.957	No	C16orf89	2	-	16	5094123	5116146	1907	UcscGene20130723	True
ACY1	77.958	0.001	0.0176	1350.14	0.5796	No	ACY1	6	+	3	52017300	52023218	2284	UcscGene20130723	True
HDAC11	-68.3537	0.001	0.0181	1.4292	875.258	No	HDAC11	4	+	3	13521224	13547924	3408	UcscGene20130723	False
PLS3	-56.013	0.001	0.0181	9.6867	2312.31	No	PLS3	10	+	X	114795177	114885179	4272	UcscGene20130723	True
NELFCD	-69.948	0.001	0.0182	1.7153	1243.75	No	NELFCD	3	+	20	57556263	57570188	2522	UcscGene20130723	False
AUH	-70.2958	0.001	0.0182	2.2748	1694.82	No	AUH	3	-	9	93976097	94124206	2003	UcscGene20130723	False
CLYBL	50.1596	0.001	0.0183	804.021	4.6256	No	CLYBL	3	+	13	100258919	100549388	6382	UcscGene20130723	True
SGTA	-76.3814	0.001	0.0183	0.846	1792.31	No	SGTA	1	-	19	2754712	2783354	2315	UcscGene20130723	False
FBXO33	-66.9775	0.001	0.0184	1.1529	656.865	No	FBXO33	1	-	14	39865577	39901704	5149	UcscGene20130723	False
C1orf233	-69.6515	0.0011	0.0188	1.9887	1530.09	No	C1orf233	1	-	1	1533388	1535476	2089	UcscGene20130723	False
APOPT1	-63.9887	0.0011	0.0188	2.2729	1015.68	No	APOPT1	1	+	14	104029299	104057236	1235	UcscGene20130723	True
LIN52	-53.013	0.0011	0.019	7.7984	1640.22	No	LIN52	2	+	14	74551656	74667117	2406	UcscGene20130723	False
MSRA	-64.2799	0.0011	0.019	0.5721	289.911	No	MSRA	5	+	8	9911830	10286401	2421	UcscGene20130723	False
C1orf21	-55.9988	0.0011	0.0193	1.4331	378.379	No	C1orf21	1	+	1	184356150	184598155	10308	UcscGene20130723	False
DENND1B	-67.8909	0.0011	0.0193	1.9985	1381.08	No	DENND1B	6	-	1	197473879	197744623	12507	UcscGene20130723	False
NT5E	-61.186	0.0011	0.0195	0.846	338.446	No	NT5E	3	+	6	86159302	86205509	4241	UcscGene20130723	False
RPF2	-70.7146	0.0011	0.0195	0.8668	907.702	No	RPF2	2	+	6	111303291	111346794	949	UcscGene20130723	False
KRI1	69.7263	0.0012	0.0197	2885.79	3.1858	No	KRI1	3	-	19	10663761	10676702	3203	UcscGene20130723	True
EFHD1	71.6677	0.0012	0.0198	805.122	0.5764	No	EFHD1	3	+	2	233470767	233547491	2161	UcscGene20130723	True
GNAI3	-67.0419	0.0012	0.0201	1.978	1388.58	No	GNAI3	1	+	1	110091186	110138454	4732	UcscGene20130723	False
ALG8	-57.2877	0.0012	0.0201	2.8402	847.793	No	ALG8	3	-	11	77811988	77850699	1838	UcscGene20130723	False
SIK3	-57.5472	0.0013	0.0211	1.1384	373.182	No	SIK3	6	-	11	116714118	116968993	8591	UcscGene20130723	True
UBA3	-71.213	0.0013	0.0211	0.8543	1439.25	No	UBA3	4	-	3	69103881	69129524	2119	UcscGene20130723	False
TMED9	-59.1068	0.0013	0.0212	1.7128	630.285	No	TMED9	1	+	5	177019213	177023099	1393	UcscGene20130723	False
PSMG3	68.9605	0.0013	0.0213	691.561	0.5751	No	PSMG3	2	-	7	1606970	1609668	1411	UcscGene20130723	False
CTSS	-54.1597	0.0013	0.0215	7.7695	1986.11	No	CTSS	2	-	1	150702672	150738433	4107	UcscGene20130723	False
EHBP1L1	61.0069	0.0013	0.0215	526.483	1.1568	No	EHBP1L1	1	+	11	65343509	65360116	5180	UcscGene20130723	False
IVD	-33.8113	0.0013	0.0215	25.5955	1892.74	No	IVD	3	+	15	40697686	40713512	4920	UcscGene20130723	False
ENSG00000212907	-35.2943	0.0013	0.0215	2.5676	208.899	No	MT-ND4L	1	+	MT	10470	10766	297	Ensembl.R72	True
FAM168B	-61.3244	0.0013	0.0216	0.2889	157.037	No	FAM168B	1	-	2	131805449	131851004	5406	UcscGene20130723	False
EXOSC6	-44.7053	0.0014	0.022	5.4285	773.963	No	EXOSC6	1	-	16	70284134	70285833	1700	UcscGene20130723	False
ENSG00000198886	-27.8527	0.0014	0.0226	84.3441	4379.88	No	MT-ND4	1	+	MT	10760	12137	1378	Ensembl.R72	True
GMEB1	-44.9973	0.0014	0.0229	6.8882	1018.83	No	GMEB1	3	+	1	28995240	29042115	2694	UcscGene20130723	True
TWSG1	-66.4692	0.0014	0.0233	0.846	947.541	No	TWSG1	2	+	18	9334765	9402418	3914	UcscGene20130723	False
PHF8	-66.2932	0.0015	0.0234	0.8668	963.28	No	PHF8	6	-	X	53963113	54071569	7232	UcscGene20130723	False
BRF1	-46.306	0.0016	0.025	1.1529	201.556	No	BRF1	12	-	14	105675623	105781914	6684	UcscGene20130723	True
RHOD	-58.6859	0.0016	0.0259	2.0023	975.825	No	RHOD	1	+	11	66824289	66839488	1133	UcscGene20130723	False
STRBP	42.3553	0.0017	0.0275	1038.21	7.5404	No	STRBP	4	-	9	125883908	126030855	6607	UcscGene20130723	False
HMGB3	-29.6944	0.0018	0.0278	17.7099	1085.05	No	HMGB3	3	+	X	150151763	150159248	5139	UcscGene20130723	False
PAK6	49.4837	0.0018	0.0285	147.357	0.5796	No	PAK6	5	+	15	40509629	40569688	4884	UcscGene20130723	True
BPTF	-30.8119	0.0018	0.0285	2.2941	153.87	No	BPTF	6	+	17	65821780	65980494	11912	UcscGene20130723	False
BC144457	-33.3041	0.0018	0.0289	5.1623	406.031	No	BC144457	1	+	3	195426822	195435676	2391	UcscGene20130723	True
BICD2	-61.175	0.0019	0.0293	1.4205	1441.84	No	BICD2	2	-	9	95473645	95527083	6416	UcscGene20130723	False
IRAK1	-55.1579	0.0019	0.0293	4.2616	1751.17	No	IRAK1	4	-	X	153275957	153285342	3649	UcscGene20130723	False
GNG12	61.9044	0.0019	0.0294	1836.51	1.4513	No	GNG12	1	-	1	68167149	68299155	4409	UcscGene20130723	True
SPRYD7	32.5582	0.0019	0.0294	784.671	10.3998	No	SPRYD7	4	-	13	50486842	50510625	3575	UcscGene20130723	False
AB075492	-36.9318	0.0019	0.0294	3.4383	346.75	No	AB075492	1	-	6	155572434	155575064	2631	UcscGene20130723	True
STRN	-46.5643	0.0019	0.0297	0.8543	176.991	No	STRN	2	-	2	37064841	37193615	14110	UcscGene20130723	True
JMJD7	45.3302	0.002	0.0306	910.071	4.899	No	JMJD7	4	+	15	42120283	42132428	4330	UcscGene20130723	True
CEBPA	-63.6461	0.002	0.0306	0.2889	1234.75	No	CEBPA	1	-	19	33790840	33793430	2591	UcscGene20130723	False
DHRSX	-63.0636	0.002	0.0306	0.286	893.796	No	DHRSX	1	-	X	2137555	2419015	2569	UcscGene20130723	True
SIPA1L1	63.4732	0.002	0.0307	1318.08	0.2904	No	SIPA1L1	6	+	14	71933902	72206120	8528	UcscGene20130723	True
CNKSR3	63.381	0.002	0.0307	1187.61	0.2904	No	CNKSR3	1	-	6	154726433	154831753	3228	UcscGene20130723	True
B3GALT6	-62.2158	0.0021	0.0313	0.286	989.186	No	B3GALT6	1	+	1	1167629	1170420	2792	UcscGene20130723	False
C1orf109	-63.1989	0.0021	0.0313	0.2889	1776.01	No	C1orf109	5	-	1	38147242	38157888	2825	UcscGene20130723	True
HSD11B1L	-33.1343	0.0021	0.0313	8.5865	692.132	No	HSD11B1L	12	+	19	5680776	5688534	2465	UcscGene20130723	True
CLK1	-61.7815	0.0021	0.0313	0.2889	789.011	No	CLK1	4	-	2	201717732	201729467	3794	UcscGene20130723	False
PLAGL1	-62.522	0.0021	0.0313	0.286	1082.09	No	PLAGL1	25	-	6	144261437	144385735	5856	UcscGene20130723	True
TMEM70	-62.5964	0.0021	0.0313	0.286	1213.4	No	TMEM70	3	+	8	74888377	74895018	2192	UcscGene20130723	False
RIBC1	63.2071	0.0021	0.0313	1824.36	0.2859	No	RIBC1	3	+	X	53449805	53458063	2761	UcscGene20130723	False
GNPAT	58.5099	0.0021	0.0315	1087.17	1.1618	No	GNPAT	3	+	1	231376919	231413719	2768	UcscGene20130723	True
TMEM129	60.0843	0.0021	0.0317	2480.37	1.7389	No	TMEM129	3	-	4	1717679	1723084	2865	UcscGene20130723	False
ZMPSTE24	60.3916	0.0022	0.0318	611.096	0.2904	No	ZMPSTE24	1	+	1	40723722	40759856	3165	UcscGene20130723	False
VPS72	-61.9436	0.0022	0.0318	0.2889	1471.65	No	VPS72	4	-	1	151148776	151162689	2213	UcscGene20130723	False
GLUD1	-52.5426	0.0022	0.0318	5.1893	2047.82	No	GLUD1	3	-	10	88809959	88854776	3984	UcscGene20130723	False
SPSB2	-60.416	0.0022	0.0318	0.2889	592.163	No	SPSB2	2	-	12	6980100	6982521	1287	UcscGene20130723	True
SYNGR2	-62.3174	0.0022	0.0318	0.2889	1758.42	No	SYNGR2	2	+	17	76164671	76169009	1783	UcscGene20130723	False
TMEM242	62.4745	0.0022	0.0318	2239.48	0.29	No	TMEM242	1	-	6	157710054	157745253	5027	UcscGene20130723	False
TESK1	-57.2684	0.0022	0.0318	1.1384	933.796	No	TESK1	2	+	9	35605281	35610038	2516	UcscGene20130723	True
SRSF8	-36.6271	0.0022	0.0321	15.4343	1612.12	No	SRSF8	1	+	11	94800056	94804388	4331	UcscGene20130723	False
C1QTNF9B-AS1	-59.1281	0.0023	0.0327	0.2889	503.484	No	C1QTNF9B-AS1	2	+	13	24463028	24466242	905	UcscGene20130723	True
DDA1	26.7216	0.0023	0.0328	352.735	6.6335	No	DDA1	1	+	19	17420337	17434106	4077	UcscGene20130723	True
ASCC2	60.3093	0.0023	0.0331	1005.48	0.2904	No	ASCC2	3	-	22	30184597	30234293	3009	UcscGene20130723	False
OPA1	-60.7067	0.0023	0.0335	0.2889	1784	No	OPA1	8	+	3	193310933	193415600	6493	UcscGene20130723	True
CXCL14	-58.3986	0.0024	0.0335	0.286	490.056	No	CXCL14	1	-	5	134906371	134914969	1973	UcscGene20130723	False
IL17RE	-39.0126	0.0024	0.0336	1.4142	185.637	No	IL17RE	7	+	3	9944296	9958084	4014	UcscGene20130723	True
PAWR	58.4814	0.0024	0.0338	592.297	0.2892	No	PAWR	1	-	12	79985745	80084790	1951	UcscGene20130723	False
APOC4-APOC2	51.4346	0.0024	0.0338	254.557	0.58	No	APOC4-APOC2	1	+	19	45445495	45452822	1829	UcscGene20130723	True
PPP1R12C	-48.2989	0.0024	0.0338	0.286	94.7274	No	PPP1R12C	3	-	19	55602281	55628968	3192	UcscGene20130723	False
YIPF6	51.4568	0.0024	0.0338	1173.32	2.9015	No	YIPF6	2	+	X	67718624	67757127	6282	UcscGene20130723	False
ARL8A	-59.5634	0.0025	0.0345	0	407.288	No	ARL8A	2	-	1	202102532	202113871	1795	UcscGene20130723	False
GLIS2	-38.607	0.0025	0.0345	1.1557	151.988	No	GLIS2	1	+	16	4382216	4389598	3714	UcscGene20130723	False
FLOT2	-59.5282	0.0025	0.0345	0	393.075	No	FLOT2	1	-	17	27206357	27224715	2632	UcscGene20130723	False
SOX9	-50.802	0.0025	0.0345	3.6867	1470.95	No	SOX9	1	+	17	70117161	70122560	3934	UcscGene20130723	False
OSBPL1A	29.8129	0.0025	0.0345	2866.22	42.5842	No	OSBPL1A	4	-	18	21742011	21977833	11300	UcscGene20130723	True
SFT2D1	-59.5741	0.0025	0.0345	0	350.058	No	SFT2D1	1	-	6	166733517	166755991	690	UcscGene20130723	False
MICU1	57.0038	0.0025	0.0346	493.936	0.2904	No	MICU1	4	-	10	74127084	74385949	2899	UcscGene20130723	False
MFAP1	59.2405	0.0025	0.0346	378.75	0	No	MFAP1	1	-	15	44096733	44116951	2063	UcscGene20130723	False
MED11	-59.475	0.0025	0.0346	0	440.35	No	MED11	1	+	17	4634723	4636896	830	UcscGene20130723	True
VN1R10P	-59.1668	0.0025	0.0346	0	313.453	No	VN1R10P	1	+	6	27292540	27293741	1202	UcscGene20130723	False
PLA2G2A	-59.2792	0.0025	0.0347	0	487.571	No	PLA2G2A	4	-	1	20301924	20306932	1032	UcscGene20130723	False
MTX1	-58.8002	0.0026	0.035	0	343.221	No	MTX1	2	+	1	155178490	155183624	1642	UcscGene20130723	True
CCS	-59.0156	0.0026	0.035	0	543.645	No	CCS	1	+	11	66360690	66373490	1032	UcscGene20130723	False
UFC1	-58.4317	0.0026	0.0352	0	364.874	No	UFC1	1	+	1	161123534	161128646	1122	UcscGene20130723	False
EFCAB2	36.0045	0.0026	0.0352	378.557	3.4778	No	EFCAB2	5	+	1	245133171	245288530	4946	UcscGene20130723	False
CSRP2	-58.8558	0.0026	0.0352	0	579.947	No	CSRP2	1	-	12	77252496	77272799	901	UcscGene20130723	False
DLGAP1-AS1	-58.2226	0.0026	0.0352	0	316.592	No	DLGAP1-AS1	1	+	18	3594112	3597377	993	UcscGene20130723	True
MKNK2	-58.1008	0.0026	0.0352	0	255.594	No	MKNK2	6	-	19	2037470	2051243	4984	UcscGene20130723	True
BIN3	-54.0888	0.0027	0.0352	1.724	1381.94	No	BIN3	2	-	8	22477947	22526661	1847	UcscGene20130723	True
TIMM17B	-58.7171	0.0026	0.0352	0	500.173	No	TIMM17B	2	-	X	48750730	48755426	1100	UcscGene20130723	True
CCDC174	-58.4266	0.0027	0.0353	0	631.351	No	CCDC174	3	+	3	14693253	14714166	3311	UcscGene20130723	False
CO9	58.2269	0.0027	0.0353	430.595	0	No	CO9	1	+	7	55840872	55841376	505	UcscGene20130723	False
ITGAE	-58.133	0.0027	0.0354	0	417.408	No	ITGAE	2	-	17	3617919	3704537	3954	UcscGene20130723	True
ZNHIT3	-42.3912	0.0027	0.0355	5.4811	1003.5	No	ZNHIT3	4	+	17	34842473	34855154	2868	UcscGene20130723	True
USP18	-57.1677	0.0027	0.0356	0	201.343	No	USP18	1	+	22	18632758	18660162	2035	UcscGene20130723	False
CAPSL	-58.1183	0.0027	0.0356	0	696.808	No	CAPSL	2	-	5	35904398	35938881	1098	UcscGene20130723	False
SNRPB	-57.9883	0.0027	0.0357	0	689.951	No	SNRPB	5	-	20	2442281	2451499	2929	UcscGene20130723	True
MLH1	-57.8103	0.0028	0.0359	0	655.229	No	MLH1	19	+	3	37034841	37107380	3194	UcscGene20130723	True
FAM183A	57.2875	0.0028	0.036	377.193	0	No	FAM183A	1	+	1	43613594	43622067	517	UcscGene20130723	False
MFAP5	-33.9036	0.0028	0.036	5.4396	516.331	No	MFAP5	3	-	12	8798540	8815433	2882	UcscGene20130723	False
NME3	57.5694	0.0028	0.036	553.85	0	No	NME3	2	-	16	1820321	1821710	1034	UcscGene20130723	False
PKN1	-57.4721	0.0028	0.036	0	686.288	No	PKN1	2	+	19	14544166	14582679	3136	UcscGene20130723	False
ERICH2	-56.8398	0.0028	0.036	0	236.994	No	ERICH2	1	+	2	171640296	171655476	596	UcscGene20130723	False
TNNC2	-56.6682	0.0028	0.036	0	220.463	No	TNNC2	1	-	20	44451855	44455953	681	UcscGene20130723	False
POLR1D	-57.1624	0.0029	0.0361	0	837.156	No	POLR1D	4	+	13	28194880	28241559	3220	UcscGene20130723	True
RNASE1	-53.7574	0.0028	0.0361	0.286	331.545	No	RNASE1	5	-	14	21269515	21271036	970	UcscGene20130723	False
MTHFS	-56.8403	0.0029	0.0361	0	415.079	No	MTHFS	3	-	15	80135889	80189627	2542	UcscGene20130723	True
MT1L	-56.6272	0.0029	0.0361	0	286.449	No	MT1L	1	+	16	56651373	56652730	426	UcscGene20130723	True
FRZB	57.1399	0.0029	0.0361	702.902	0	No	FRZB	1	-	2	183698005	183731498	2767	UcscGene20130723	False
DCAF12	-52.7749	0.0028	0.0361	1.4205	1099	No	DCAF12	1	-	9	34086381	34126771	3671	UcscGene20130723	False
PUSL1	-56.1907	0.003	0.0362	0	617.558	No	PUSL1	3	+	1	1243994	1247057	2135	UcscGene20130723	True
ZNF326	-56.2682	0.003	0.0362	0	798.086	No	ZNF326	4	+	1	90460678	90494094	3973	UcscGene20130723	False
CDC42SE1	-56.2874	0.003	0.0362	0	641.066	No	CDC42SE1	2	-	1	151023447	151032125	3183	UcscGene20130723	True
HOXC5	-56.3316	0.003	0.0362	0	978.513	No	HOXC5	2	+	12	54410642	54429144	2169	UcscGene20130723	True
FGF14-AS2	-56.9469	0.0029	0.0362	0	894.948	No	FGF14-AS2	1	+	13	103046928	103048055	1128	UcscGene20130723	True
FOXC2	-55.0934	0.003	0.0362	0	172.884	No	FOXC2	1	+	16	86600857	86602537	1681	UcscGene20130723	False
ATPAF2	-56.7105	0.0029	0.0362	0	652.702	No	ATPAF2	3	-	17	17918373	17942480	3639	UcscGene20130723	True
BC043620	-56.0821	0.003	0.0362	0	706.726	No	BC043620	1	-	17	40704454	40706728	2275	UcscGene20130723	True
PIH1D1	-56.2533	0.003	0.0362	0	644.045	No	PIH1D1	3	-	19	49949550	49955115	1837	UcscGene20130723	False
YIPF4	56.4746	0.003	0.0362	811.71	0	No	YIPF4	1	+	2	32502958	32531658	1965	UcscGene20130723	False
ANTXR1	-56.3148	0.003	0.0362	0	824.212	No	ANTXR1	4	+	2	69240276	69476459	7626	UcscGene20130723	True
TFF3	-55.2036	0.003	0.0362	0	184.611	No	TFF3	1	-	21	43731777	43735706	1054	UcscGene20130723	False
CRELD2	-56.1722	0.003	0.0362	0	642.561	No	CRELD2	7	+	22	50312283	50321186	3140	UcscGene20130723	False
CXXC5	53.1535	0.003	0.0362	2148.33	2.0299	No	CXXC5	2	+	5	139028301	139062680	1524	UcscGene20130723	False
C6orf1	-56.9727	0.0029	0.0362	0	796.932	No	C6orf1	4	-	6	34214157	34216904	1206	UcscGene20130723	False
EPDR1	-56.8331	0.0029	0.0362	0	784.505	No	EPDR1	3	+	7	37960163	37991542	2731	UcscGene20130723	False
PLGRKT	-56.8939	0.0029	0.0362	0	899.193	No	PLGRKT	2	-	9	5357967	5630071	1720	UcscGene20130723	True
RGN	56.5259	0.003	0.0362	806.775	0	No	RGN	4	+	X	46937775	46952712	2235	UcscGene20130723	False
UBL4A	-56.3986	0.003	0.0362	0	955.252	No	UBL4A	1	-	X	153712056	153714932	2305	UcscGene20130723	False
PSMB4	-34.8001	0.003	0.0363	9.1119	961.918	No	PSMB4	2	+	1	151372041	151374412	1382	UcscGene20130723	False
ADM	-55.707	0.0031	0.0363	0	740.692	No	ADM	1	+	11	10326642	10328923	1449	UcscGene20130723	False
IFT43	-55.8595	0.0031	0.0363	0	918.226	No	IFT43	7	+	14	76452096	76550416	1929	UcscGene20130723	False
FOXN3-AS1	-55.7456	0.0031	0.0363	0	775.894	No	FOXN3-AS1	1	+	14	89883698	89886137	1077	UcscGene20130723	True
NUBP1	-55.7601	0.0031	0.0363	0	682.53	No	NUBP1	3	+	16	10837698	10863208	1289	UcscGene20130723	True
PDCL3	55.8554	0.003	0.0363	753.976	0	No	PDCL3	1	+	2	101179418	101193201	1075	UcscGene20130723	False
PILRA	55.8181	0.0031	0.0363	978.115	0	No	PILRA	5	+	7	99971068	99997722	1625	UcscGene20130723	False
GTF2E2	-55.7408	0.0031	0.0363	0	797.736	No	GTF2E2	1	-	8	30436031	30515738	1536	UcscGene20130723	True
TMEM69	-55.673	0.0031	0.0365	0	1119.42	No	TMEM69	1	+	1	46153847	46160108	1471	UcscGene20130723	True
MASTL	-51.8379	0.0031	0.0366	0.2889	301.406	No	MASTL	4	+	10	27443753	27475848	3626	UcscGene20130723	False
ANXA6	55.4383	0.0031	0.0366	1032.54	0	No	ANXA6	3	-	5	150480267	150537443	3115	UcscGene20130723	False
BC016015	-54.0018	0.0031	0.0366	0	133.617	No	BC016015	1	-	6	160100149	160101403	1255	UcscGene20130723	True
WASH7P	-34.3401	0.0032	0.0367	2.0197	212.457	No	WASH7P	20	-	1	14362	29961	4794	UcscGene20130723	True
SIKE1	-32.4696	0.0032	0.0367	9.0319	810.993	No	SIKE1	4	-	1	115312105	115323308	5553	UcscGene20130723	False
SNCG	-54.0783	0.0032	0.0367	0	160.693	No	SNCG	1	+	10	88718288	88723017	826	UcscGene20130723	False
UBALD1	-53.6104	0.0032	0.0367	0	118.786	No	UBALD1	1	-	16	4658884	4664927	1413	UcscGene20130723	True
PMM1	55.1481	0.0032	0.0367	867.701	0	No	PMM1	1	-	22	41972890	41985871	1283	UcscGene20130723	False
NRBF2	-55.0759	0.0032	0.0368	0	1244.64	No	NRBF2	2	+	10	64893007	64914786	1896	UcscGene20130723	False
ERO1LB	-36.6394	0.0032	0.0369	4.2732	542.389	No	ERO1LB	2	-	1	236378422	236445339	5347	UcscGene20130723	False
TCTEX1D1	54.5849	0.0033	0.037	793.045	0	No	TCTEX1D1	3	+	1	67218140	67244730	2394	UcscGene20130723	False
EIF2B1	-54.7898	0.0032	0.037	0	1026.19	No	EIF2B1	2	-	12	124105570	124118323	2213	UcscGene20130723	True
ISCA2	-54.6889	0.0033	0.037	0	1317.69	No	ISCA2	2	+	14	74960423	74962271	1088	UcscGene20130723	False
OCEL1	-54.7635	0.0032	0.037	0	1121.74	No	OCEL1	1	+	19	17337055	17340028	1091	UcscGene20130723	False
PPM1M	-54.6969	0.0033	0.037	0	1102.76	No	PPM1M	4	+	3	52279809	52284615	2872	UcscGene20130723	False
TCEAL7	-54.726	0.0032	0.037	0	1054.24	No	TCEAL7	2	+	X	102585114	102587251	1184	UcscGene20130723	False
PHYH	-54.4314	0.0033	0.0373	0	1381.31	No	PHYH	2	-	10	13319796	13342130	1937	UcscGene20130723	False
PDCD4-AS1	-32.6658	0.0033	0.0373	1.132	107.969	No	PDCD4-AS1	1	-	10	112628648	112630662	2015	UcscGene20130723	False
BTG1	-49.4175	0.0033	0.0373	1.7124	1080.49	No	BTG1	1	-	12	92534054	92539673	4680	UcscGene20130723	True
IFI44	-53.9451	0.0034	0.0376	0	1490.48	No	IFI44	3	+	1	79115477	79129763	2526	UcscGene20130723	False
RAB11FIP2	53.9743	0.0034	0.0376	1113.37	0	No	RAB11FIP2	2	-	10	119764427	119806114	6121	UcscGene20130723	False
CYB5R2	53.566	0.0035	0.0376	1431.31	0	No	CYB5R2	4	-	11	7686326	7694994	2150	UcscGene20130723	False
MRPL48	53.5445	0.0035	0.0376	1550.88	0	No	MRPL48	3	+	11	73498917	73575656	1291	UcscGene20130723	False
ING4	-53.5198	0.0035	0.0376	0	1453.18	No	ING4	8	-	12	6759704	6772308	1448	UcscGene20130723	False
TMBIM6	-47.2191	0.0035	0.0376	1.4389	682.106	No	TMBIM6	4	+	12	50135293	50158717	3683	UcscGene20130723	False
CALCOCO1	-52.7596	0.0034	0.0376	0.5682	1968.37	No	CALCOCO1	8	-	12	54104902	54121307	4129	UcscGene20130723	False
SNW1	-53.663	0.0034	0.0376	0	1319.99	No	SNW1	3	-	14	78183944	78227497	2205	UcscGene20130723	True
STOML1	-53.9161	0.0034	0.0376	0	1501.02	No	STOML1	7	-	15	74275559	74286963	2244	UcscGene20130723	False
CCDC101	-54.1411	0.0034	0.0376	0	1293.17	No	CCDC101	1	+	16	28565249	28603111	1151	UcscGene20130723	True
HOXB7	-52.4339	0.0034	0.0376	0.5682	1397.72	No	HOXB7	1	-	17	46684595	46688383	1366	UcscGene20130723	False
TIMM44	-53.5687	0.0034	0.0376	0	1154.71	No	TIMM44	2	-	19	7991603	8008708	2108	UcscGene20130723	False
FBXW9	-54.0383	0.0034	0.0376	0	976.409	No	FBXW9	3	-	19	12799121	12807455	1859	UcscGene20130723	True
PRNP	52.6245	0.0034	0.0376	1761.13	0.5718	No	PRNP	8	+	20	4666797	4682234	2964	UcscGene20130723	False
ACO2	-53.752	0.0034	0.0376	0	1240.91	No	ACO2	1	+	22	41865129	41924993	2741	UcscGene20130723	True
RANBP3L	-53.5914	0.0035	0.0376	0	1576.66	No	RANBP3L	2	-	5	36249104	36302011	2618	UcscGene20130723	False
CD83	-53.763	0.0034	0.0376	0	1536.3	No	CD83	3	+	6	14117487	14137148	2521	UcscGene20130723	False
F8A1	-52.4723	0.0035	0.0376	0.5682	1781.09	No	F8A1	3	?	X	154114635	154688276	5106	UcscGene20130723	True
PDIA3	-51.7661	0.0035	0.0379	0.5682	1224.96	No	PDIA3	3	+	15	44038590	44064804	3229	UcscGene20130723	True
NMI	-53.1847	0.0035	0.0379	0	1593.78	No	NMI	3	-	2	152126982	152146430	3139	UcscGene20130723	False
ATG12	-25.6407	0.0035	0.0379	7.9454	432.344	No	ATG12	5	-	5	115163894	115177548	4562	UcscGene20130723	False
NKAPP1	-53.1622	0.0035	0.0379	0	1183.6	No	NKAPP1	1	-	X	119370309	119379122	2420	UcscGene20130723	False
THOC6	-53.0036	0.0036	0.0381	0	1623.2	No	THOC6	3	+	16	3074032	3077756	1420	UcscGene20130723	True
OSBPL11	-51.1939	0.0036	0.0383	0	107.618	No	OSBPL11	1	-	3	125247702	125314381	4638	UcscGene20130723	False
TSR1	-30.7802	0.0036	0.0386	0.8543	73.5997	No	TSR1	1	-	17	2225982	2240678	4880	UcscGene20130723	True
MAEA	-52.5672	0.0036	0.0386	0	1331.15	No	MAEA	9	+	4	1283672	1333925	3118	UcscGene20130723	False
NFKBIL1	52.6072	0.0036	0.0386	1624.18	0	No	NFKBIL1	5	+	6	31514628	31527677	1662	UcscGene20130723	False
RSPH1	-52.5294	0.0036	0.0387	0	1597.53	No	RSPH1	1	-	21	43892597	43916401	1366	UcscGene20130723	False
UBE2D1	52.3304	0.0037	0.039	1762.74	0	No	UBE2D1	2	+	10	60094739	60130513	2655	UcscGene20130723	False
PSAP	-46.5607	0.0037	0.039	0	27.5088	No	PSAP	1	-	10	73576055	73611082	2822	UcscGene20130723	False
MMADHC	-52.2586	0.0037	0.039	0	1777.1	No	MMADHC	1	-	2	150426147	150444330	1437	UcscGene20130723	False
GNL2	-52.1585	0.0037	0.0391	0	1479.7	No	GNL2	3	-	1	38032413	38061586	2694	UcscGene20130723	True
COPB1	-52.0894	0.0037	0.0391	0	1981.68	No	COPB1	3	-	11	14479049	14521441	3527	UcscGene20130723	True
MNS1	-52.0948	0.0037	0.0391	0	1513.94	No	MNS1	2	-	15	56720929	56757335	2023	UcscGene20130723	True
WWP1	-52.1564	0.0037	0.0391	0	1971.47	No	WWP1	2	+	8	87354994	87480178	4196	UcscGene20130723	True
IFIT2	50.4944	0.0038	0.0393	1596.36	0.5809	No	IFIT2	1	+	10	91061706	91069033	3495	UcscGene20130723	True
TSG101	-51.3962	0.0039	0.0393	0	1960.15	No	TSG101	3	-	11	18501858	18548503	1548	UcscGene20130723	False
LOC100506233	-49.7683	0.0038	0.0393	0	84.5515	No	LOC100506233	1	+	11	82783108	82784754	673	UcscGene20130723	False
C16orf70	-22.1922	0.0039	0.0393	6.2466	262.759	No	C16orf70	3	+	16	67143866	67182442	5106	UcscGene20130723	True
STAT3	-51.3981	0.0039	0.0393	0	2173.28	No	STAT3	5	-	17	40465343	40540513	4973	UcscGene20130723	True
ANKRD29	-51.5763	0.0038	0.0393	0	2130.35	No	ANKRD29	2	-	18	21179978	21242849	2273	UcscGene20130723	False
ZNF563	-24.7921	0.0039	0.0393	2.5584	134.617	No	ZNF563	2	-	19	12428304	12444534	2773	UcscGene20130723	False
CNRIP1	-49.2503	0.0039	0.0393	0	80.1013	No	CNRIP1	3	-	2	68511303	68547183	2663	UcscGene20130723	True
TSN	-50.2539	0.0038	0.0393	0.5721	1324.41	No	TSN	7	+	2	122513121	122525428	3616	UcscGene20130723	False
PCED1A	-51.5204	0.0038	0.0393	0	1736.59	No	PCED1A	3	-	20	2815961	2821889	2512	UcscGene20130723	True
DPH3	-49.6246	0.0038	0.0393	0.5682	866.903	No	DPH3	3	-	3	16298568	16306496	4239	UcscGene20130723	False
ENOPH1	-51.6573	0.0038	0.0393	0	1983.78	No	ENOPH1	2	+	4	83351726	83382244	2014	UcscGene20130723	False
HADH	-50.8685	0.0038	0.0393	0.5721	1738.08	No	HADH	3	+	4	108910870	108956331	2316	UcscGene20130723	False
ECHDC1	51.7857	0.0038	0.0393	2020.94	0	No	ECHDC1	5	-	6	127609857	127664754	2391	UcscGene20130723	True
AF116693	49.4852	0.0039	0.0393	88.1662	0	No	AF116693	1	+	8	23427478	23429095	1618	UcscGene20130723	True
ARRDC3-AS1	23.7953	0.0039	0.0399	502.404	10.4109	No	ARRDC3-AS1	1	+	5	90676164	90716532	2502	UcscGene20130723	True
ABTB1	-46.7162	0.004	0.0403	2.3115	1502.88	No	ABTB1	5	+	3	127391781	127399769	2257	UcscGene20130723	False
ENTPD1	-28.1246	0.004	0.0405	9.4413	656.919	No	ENTPD1	9	+	10	97471536	97637023	13734	UcscGene20130723	True
CXXC1	50.6154	0.004	0.0406	1645	0	No	CXXC1	4	-	18	47808713	47814692	3217	UcscGene20130723	False
KIAA0100	50.2007	0.0041	0.0407	4177.41	0.5809	No	KIAA0100	3	-	17	26941458	26972177	7947	UcscGene20130723	True
CHD2	-50.3889	0.0041	0.0409	0	2075.91	No	CHD2	8	+	15	93429399	93571237	13898	UcscGene20130723	True
PSMD14	-48.3229	0.0041	0.0409	0.5721	785.387	No	PSMD14	1	+	2	162164786	162268228	1717	UcscGene20130723	True
MFNG	-50.2526	0.0041	0.0411	0	1998.08	No	MFNG	3	-	22	37865101	37882478	2136	UcscGene20130723	True
EIF2D	50.035	0.0042	0.0415	2251.19	0	No	EIF2D	3	-	1	206764974	206785904	2763	UcscGene20130723	False
SRFBP1	21.6939	0.0042	0.0416	83.4257	2.0178	No	SRFBP1	1	+	5	121297656	121364295	2836	UcscGene20130723	False
LCLAT1	-20.6781	0.0042	0.0418	15.146	567.828	No	LCLAT1	5	+	2	30670123	30867091	7282	UcscGene20130723	False
TMOD1	49.7675	0.0042	0.0418	2012.72	0	No	TMOD1	2	+	9	100263462	100364025	3426	UcscGene20130723	True
KLHL12	49.6798	0.0042	0.0419	1916.62	0	No	KLHL12	5	-	1	202860230	202897727	3494	UcscGene20130723	False
SRGAP2B	-38.9511	0.0043	0.042	0.2889	68.7234	No	SRGAP2B	1	+	1	143915748	144094477	1033	UcscGene20130723	False
PREB	49.3754	0.0043	0.042	5290.14	0.58	No	PREB	2	-	2	27353625	27357542	2164	UcscGene20130723	True
GORASP2	-42.1051	0.0043	0.042	4.8347	1520.97	No	GORASP2	6	+	2	171784948	171823643	3582	UcscGene20130723	False
HOXD-AS2	-47.2403	0.0043	0.042	0	68.9362	No	HOXD-AS2	1	-	2	176999569	177001826	692	UcscGene20130723	True
CUL3	49.581	0.0043	0.042	2728.78	0	No	CUL3	3	-	2	225334867	225450114	6927	UcscGene20130723	False
LOC100506100	-45.0157	0.0043	0.042	0.2889	184.697	No	LOC100506100	1	+	9	131486741	131495522	576	UcscGene20130723	True
CNFN	-47.2362	0.0043	0.0422	0	72.5384	No	CNFN	2	-	19	42891171	42894444	608	UcscGene20130723	False
ZNF32	-46.3778	0.0044	0.0423	0.5721	542.438	No	ZNF32	2	-	10	44139307	44144326	1279	UcscGene20130723	True
ESCO1	-41.8598	0.0044	0.0423	1.4302	459.466	No	ESCO1	2	-	18	19109262	19180693	4623	UcscGene20130723	False
LDLR	-20.387	0.0044	0.0423	37.3111	1372.38	No	LDLR	9	+	19	11200038	11244505	5666	UcscGene20130723	True
DMWD	46.8637	0.0044	0.0423	654.337	0.5718	No	DMWD	3	-	19	46286264	46296060	3658	UcscGene20130723	False
GLUD1P7	23.9755	0.0044	0.0427	1111.83	22.0092	No	GLUD1P7	2	+	10	46764668	48958083	7358	UcscGene20130723	False
GINM1	-39.6992	0.0044	0.0427	2.5744	609.981	No	GINM1	2	+	6	149887528	149912067	1567	UcscGene20130723	False
FUZ	23.9394	0.0045	0.0432	293.22	5.7795	No	FUZ	4	-	19	50310124	50316567	2072	UcscGene20130723	True
LOC145474	-46.4892	0.0045	0.0434	0	71.6844	No	LOC145474	1	+	14	71954578	71956420	1843	UcscGene20130723	True
BC039523	-30.5228	0.0046	0.0436	0.8572	80.7684	No	BC039523	1	+	19	11670276	11686376	739	UcscGene20130723	True
MX1	-48.3142	0.0046	0.0438	0	3437.96	No	MX1	3	+	21	42792520	42831141	3605	UcscGene20130723	False
ASB6	-20.5641	0.0047	0.0444	13.106	496.861	No	ASB6	5	-	9	132396883	132404448	5426	UcscGene20130723	True
KHDRBS1	-46.6879	0.0048	0.0454	0.8581	2485.66	No	KHDRBS1	3	+	1	32479295	32526460	3648	UcscGene20130723	False
SH3GL3	-38.5283	0.0048	0.0454	6.8825	1528.53	No	SH3GL3	6	+	15	84116091	84287493	3084	UcscGene20130723	False
CTNNA1	-37.9099	0.0048	0.0454	0.286	68.4083	No	CTNNA1	6	+	5	138089107	138270723	4175	UcscGene20130723	True
IBA57	-16.33	0.0048	0.0458	40.5418	1037.48	No	IBA57	2	+	1	228353429	228369958	7965	UcscGene20130723	False
AL157440	-35.8696	0.0048	0.0458	2.5541	420.661	No	AL157440	1	-	10	88726914	88730571	3533	UcscGene20130723	True
WASH3P	-35.6466	0.0049	0.0459	0.286	52.642	No	WASH3P	11	+	15	102501016	102516808	3773	UcscGene20130723	True
ZMYND10	47.1054	0.0049	0.0462	4207.07	0	No	ZMYND10	3	-	3	50378537	50383156	1859	UcscGene20130723	True
ULK3	-45.5344	0.0049	0.0463	0.8668	1420.67	No	ULK3	8	-	15	75128459	75135552	3042	UcscGene20130723	True
ITGB2	-46.9653	0.0049	0.0463	0	4368.82	No	ITGB2	5	-	21	46305868	46348753	3227	UcscGene20130723	True
C3orf58	-41.4561	0.0049	0.0463	0	20.8982	No	C3orf58	2	+	3	143690640	143711210	4593	UcscGene20130723	False
TMPRSS11B	-37.3049	0.005	0.0464	0.2889	67.0067	No	TMPRSS11B	1	-	4	69092371	69111412	2645	UcscGene20130723	False
MEMO1	-39.9245	0.005	0.0466	2.5744	773.089	No	MEMO1	6	-	2	32092894	32264862	2480	UcscGene20130723	True
CHUK	-41.5023	0.0051	0.0472	0	23.202	No	CHUK	1	-	10	101948124	101989344	3524	UcscGene20130723	False
AF086126	19.8483	0.0051	0.0472	126.099	3.4671	No	AF086126	1	+	16	22090348	22092814	2467	UcscGene20130723	True
DUSP22	-43.1839	0.0051	0.0472	0.5721	402.112	No	DUSP22	3	+	6	292101	351355	3461	UcscGene20130723	False
OPTN	-27.6696	0.0053	0.0488	98.4023	7360.09	No	OPTN	6	+	10	13142082	13180276	3691	UcscGene20130723	False
AK125749	-19.5864	0.0054	0.0496	9.9591	356.035	No	AK125749	1	-	16	87117168	87336368	1650	UcscGene20130723	True
CTSB	-22.5883	0.0054	0.0499	32.3624	1531.1	No	CTSB	9	-	8	11700034	11725646	6729	UcscGene20130723	False
FAM107B	41.9867	0.0055	0.051	3099.76	4.6461	No	FAM107B	6	-	10	14560559	14816896	4646	UcscGene20130723	False
IER5L	-40.9969	0.0056	0.0515	0.5682	320.571	No	IER5L	1	-	9	131937831	131940540	2710	UcscGene20130723	False
PQBP1	-42.3097	0.0056	0.0515	0.846	722.754	No	PQBP1	15	+	X	48755195	48760422	1945	UcscGene20130723	True
RAD51L3-RFFL	-19.1778	0.0057	0.052	2.5613	89.8111	No	RAD51L3-RFFL	1	-	17	33336131	33448541	3904	UcscGene20130723	True
ANKAR	39.5219	0.0057	0.052	20.4528	0	No	ANKAR	5	+	2	190539219	190611376	5545	UcscGene20130723	False
PMCHL2	-34.898	0.0057	0.052	0.5682	106.177	No	PMCHL2	6	+	5	70671612	70681820	2153	UcscGene20130723	True
AK000451	-39.1239	0.0058	0.0527	0	19.2931	No	AK000451	1	-	9	66523814	66553911	1028	UcscGene20130723	True
FAM208B	35.5549	0.0058	0.053	797.115	4.0525	No	FAM208B	2	+	10	5726801	5805703	8626	UcscGene20130723	True
AP3S2	23.3339	0.0059	0.0537	3505.81	67.1889	No	AP3S2	3	-	15	90373831	90437617	6053	UcscGene20130723	True
TDRD3	-38.6599	0.0059	0.0539	0.286	117.743	No	TDRD3	5	+	13	60970591	61148013	3460	UcscGene20130723	False
LRRC23	41.0403	0.006	0.0541	664.357	0.8713	No	LRRC23	6	+	12	7013897	7023406	1800	UcscGene20130723	False
C18orf25	-28.5654	0.006	0.0541	0.2889	28.3941	No	C18orf25	2	+	18	43753988	43846955	5465	UcscGene20130723	False
RFC1	-29.6062	0.0062	0.0555	2.5975	262.301	No	RFC1	3	-	4	39289069	39368001	5020	UcscGene20130723	False
ARHGAP10	-40.6592	0.0062	0.0555	0	42.137	No	ARHGAP10	5	+	4	148653453	148993927	4284	UcscGene20130723	True
SEC24C	-38.6263	0.0064	0.0571	3.6992	1581.89	No	SEC24C	7	+	10	75504131	75531933	4808	UcscGene20130723	False
ENTPD5	-35.9372	0.0065	0.0579	0	12.4564	No	ENTPD5	2	-	14	74424713	74486026	3709	UcscGene20130723	True
ANKRD1	-37.1217	0.0065	0.0581	0.286	106.722	No	ANKRD1	1	-	10	92671857	92681032	1974	UcscGene20130723	False
LOC100507577	-39.9288	0.0065	0.0581	0	43.4109	No	LOC100507577	1	+	16	48389596	48396910	2549	UcscGene20130723	True
FUT10	34.983	0.0065	0.0581	10.5221	0	No	FUT10	8	-	8	33228344	33330664	4358	UcscGene20130723	False
PSMC6	-21.2441	0.0066	0.059	21.6919	960.688	No	PSMC6	4	+	14	53173896	53194716	5151	UcscGene20130723	False
COBLL1	17.9334	0.0068	0.0603	1280.26	40.0482	No	COBLL1	8	-	2	165541258	165698678	10669	UcscGene20130723	True
FAM197Y2	34.5747	0.0068	0.0603	10.6231	0	No	FAM197Y2	3	-	Y	9187189	9362885	1409	UcscGene20130723	True
CCNG2	26.1853	0.0069	0.0609	87.989	1.1523	No	CCNG2	4	+	4	78078357	78091213	6241	UcscGene20130723	False
CCDC136	36.1312	0.0069	0.0609	100.515	0.2904	No	CCDC136	5	+	7	128431464	128462187	4746	UcscGene20130723	False
DHX38	38.8704	0.0069	0.0611	40.0842	0	No	DHX38	3	+	16	72127615	72146811	4454	UcscGene20130723	True
RPS10-NUDT3	-38.8544	0.0069	0.0611	0	39.0765	No	RPS10-NUDT3	1	-	6	34254973	34393902	2527	UcscGene20130723	True
ENDOG	36.7176	0.007	0.0612	1122.05	3.1817	No	ENDOG	1	+	9	131580779	131584955	1145	UcscGene20130723	True
SMIM1	38.691	0.007	0.0613	38.7581	0	No	SMIM1	2	+	1	3689334	3692546	564	UcscGene20130723	False
TINF2	-18.1735	0.007	0.0613	28.1975	930.174	No	TINF2	5	-	14	24708851	24711880	2627	UcscGene20130723	False
G6PD	-38.525	0.007	0.0613	0	36.2165	No	G6PD	2	-	X	153759606	153775787	2500	UcscGene20130723	True
CPM	17.1775	0.0072	0.0627	388.97	12.989	No	CPM	3	-	12	69244956	69357020	6726	UcscGene20130723	False
RNF5P1	-24.6007	0.0072	0.0628	1.1529	76.0339	No	RNF5P1	1	-	8	38457693	38458775	1083	UcscGene20130723	False
DHRS9	-34.7062	0.0073	0.0629	6.007	1493.9	No	DHRS9	6	+	2	169921299	169952677	3622	UcscGene20130723	False
RNF145	-35.413	0.0072	0.0629	0	14.7667	No	RNF145	6	-	5	158584417	158637061	4312	UcscGene20130723	True
NSUN2	-38.0915	0.0073	0.063	0	37.3363	No	NSUN2	4	-	5	6599352	6633473	4563	UcscGene20130723	False
MSANTD3	-33.4156	0.0073	0.0631	5.4378	1081.51	No	MSANTD3	5	+	9	103189495	103214016	3211	UcscGene20130723	True
ELAVL4	-29.9513	0.0074	0.0637	0.286	39.4777	No	ELAVL4	7	+	1	50513686	50667540	2714	UcscGene20130723	False
MSLN	-35.4741	0.0074	0.0638	0	16.0946	No	MSLN	5	+	16	810765	818865	2526	UcscGene20130723	False
APOC2	37.6715	0.0074	0.0638	34.7392	0	No	APOC2	1	+	19	45451542	45452652	944	UcscGene20130723	True
LOC100134317	-37.58	0.0075	0.0648	0	36.8145	No	LOC100134317	1	+	19	36802245	36803570	597	UcscGene20130723	False
TBRG1	-25.5068	0.0076	0.0651	2.8508	209.981	No	TBRG1	6	+	11	124492742	124505822	6388	UcscGene20130723	True
GID8	-28.6384	0.0076	0.0651	11.5575	1213.58	No	GID8	1	+	20	61569441	61579827	4427	UcscGene20130723	False
ATP6V0D1	-28.6004	0.0076	0.0652	21.713	2277.08	No	ATP6V0D1	3	-	16	67471917	67515089	2009	UcscGene20130723	False
CXorf21	22.0666	0.0076	0.0652	147.495	2.8907	No	CXorf21	2	-	X	30576941	30596033	1927	UcscGene20130723	False
ALG14	-36.2674	0.0077	0.0653	0.846	388.381	No	ALG14	1	-	1	95448279	95538507	1057	UcscGene20130723	False
SH2B1	28.2809	0.0077	0.0653	180.169	1.7413	No	SH2B1	8	+	16	28858010	28885534	5591	UcscGene20130723	True
Metazoa_SRP_80	-35.0207	0.0078	0.066	0	16.5444	No	Metazoa_SRP	1	-	20	7614208	7614498	291	UcscGene20130723	False
DR1	-36.8207	0.0079	0.0669	1.1442	733.066	No	DR1	1	+	1	93811478	93828148	3208	UcscGene20130723	False
FMO5	22.4082	0.008	0.0673	341.113	6.3698	No	FMO5	4	-	1	146655884	146697230	3574	UcscGene20130723	False
AK027091	-17.5051	0.008	0.0673	2.5738	82.1702	No	AK027091	1	+	17	41381732	41382576	845	UcscGene20130723	False
ARL14EP	29.9525	0.008	0.0675	2257.03	17.1281	No	ARL14EP	1	+	11	30344649	30359165	1770	UcscGene20130723	False
PKIB	-27.8904	0.008	0.0675	6.8669	688.965	No	PKIB	7	+	6	122793062	123047518	2427	UcscGene20130723	False
AP3S1	-30.5881	0.0081	0.0678	16.6372	2429.77	No	AP3S1	2	+	5	115177619	115249778	1325	UcscGene20130723	False
AKR1C3	-36.6081	0.0082	0.0683	1.4099	995.522	No	AKR1C3	5	+	10	5005454	5149878	2612	UcscGene20130723	True
PPM1D	-20.7488	0.0082	0.0683	3.4169	155.175	No	PPM1D	2	+	17	58677544	58743640	4888	UcscGene20130723	False
RPGR	-37.1245	0.0082	0.0687	1.7163	1772.17	No	RPGR	5	-	X	38128423	38186788	5797	UcscGene20130723	False
RHO	36.0697	0.0083	0.0689	32.3869	0	No	RHO	1	+	3	129247482	129254187	2768	UcscGene20130723	False
ARSD	-17.3547	0.0084	0.0703	3.4314	109.101	No	ARSD	2	-	X	2822011	2847416	5404	UcscGene20130723	False
SNURF-SNRPN	21.0092	0.0085	0.0709	821.446	17.4099	No	SNURF-SNRPN	16	+	15	25226922	25620623	24296	UcscGene20130723	True
AK130076	15.2829	0.0086	0.0712	269.686	10.6868	No	AK130076	1	+	10	89706925	89708694	1770	UcscGene20130723	True
TRAF7	-34.571	0.0086	0.0712	0.846	351.248	No	TRAF7	1	+	16	2205799	2228130	3667	UcscGene20130723	True
PRPSAP1	-35.4919	0.0088	0.073	1.4205	981.889	No	PRPSAP1	2	-	17	74306868	74350279	2408	UcscGene20130723	True
LAMC2	-18.4641	0.009	0.0744	9.9907	364.071	No	LAMC2	3	+	1	183155174	183214262	6503	UcscGene20130723	False
EDA2R	-34.6486	0.009	0.0744	0	27.7599	No	EDA2R	7	-	X	65815482	65859140	3585	UcscGene20130723	False
LIMS1	-14.026	0.0091	0.0751	37.1048	817.077	No	LIMS1	6	+	2	109150811	109303702	5513	UcscGene20130723	False
TTTY2	-32.7734	0.0091	0.0751	0	14.4735	No	TTTY2	2	?	Y	6274285	9596085	3266	UcscGene20130723	True
ITPK1	-16.3686	0.0092	0.0758	5.9829	173.778	No	ITPK1	4	-	14	93403259	93582263	4985	UcscGene20130723	True
ZHX3	16.9241	0.0094	0.077	349.913	11.2774	No	ZHX3	7	-	20	39807089	39946242	10828	UcscGene20130723	False
STRN3	-25.7567	0.0096	0.0779	1.1349	103.128	No	STRN3	3	-	14	31363005	31495607	4222	UcscGene20130723	True
NEK9	19.6014	0.0095	0.0779	171.356	4.0475	No	NEK9	3	-	14	75548818	75593778	6255	UcscGene20130723	False
AX747952	-28.2285	0.0096	0.0779	3.4287	435.282	No	AX747952	1	+	22	44383786	44385884	2099	UcscGene20130723	True
DND1	-33.7145	0.0096	0.0779	0	25.3192	No	DND1	1	-	5	140050381	140053171	1603	UcscGene20130723	True
HIST2H2BE	-30.2471	0.0097	0.0791	7.1512	1326.62	No	HIST2H2BE	1	-	1	149856010	149858232	2223	UcscGene20130723	False
PLXNB1	-31.9957	0.0098	0.0795	0	14.4985	No	PLXNB1	6	-	3	48445261	48471460	7966	UcscGene20130723	False
CCDC43	-30.7844	0.0098	0.0796	2.5744	552.547	No	CCDC43	3	-	17	42754805	42767165	2145	UcscGene20130723	True
PSMD1	-34.447	0.0099	0.0798	2.0023	1870.06	No	PSMD1	3	+	2	231921578	232037540	3325	UcscGene20130723	True
PMPCA	-15.9937	0.0099	0.0801	42.8793	1210.07	No	PMPCA	7	+	9	139305116	139318213	5808	UcscGene20130723	False
SERTAD4	-33.1275	0.01	0.0803	0	24.3563	No	SERTAD4	2	+	1	210406195	210416440	2167	UcscGene20130723	True
YTHDF3	-34.3251	0.01	0.0803	2.2729	2114.92	No	YTHDF3	8	+	8	64081112	64125346	5450	UcscGene20130723	False
BCL2L2-PABPN1	-22.0146	0.0101	0.081	7.1216	407.933	No	BCL2L2-PABPN1	1	+	14	23775971	23795394	2130	UcscGene20130723	True
BC014138	17.2016	0.0103	0.0826	559.17	17.0289	No	BC014138	1	+	14	100746749	100749124	2376	UcscGene20130723	False
AX747376	-17.5574	0.0103	0.0826	3.4441	118.37	No	AX747376	1	+	19	37488106	37489259	1154	UcscGene20130723	True
LOC100505989	15.681	0.0104	0.0828	580.87	21.1286	No	LOC100505989	1	+	4	165675283	165724947	3123	UcscGene20130723	False
KIF5B	-30.6655	0.0105	0.084	3.4355	847.372	No	KIF5B	1	-	10	32297938	32345371	5889	UcscGene20130723	False
MIB2	28.588	0.0106	0.0843	230.563	1.4336	No	MIB2	12	+	1	1550795	1565990	6395	UcscGene20130723	False
LOC100505918	-32.3856	0.0106	0.0843	0	24.6726	No	LOC100505918	1	-	1	168369427	168391894	2441	UcscGene20130723	False
KCTD2	-32.303	0.0106	0.0843	1.4205	642.915	No	KCTD2	4	+	17	73028695	73061981	4409	UcscGene20130723	True
RELN	-30.9052	0.0106	0.0843	0	13.4728	No	RELN	3	-	7	103112231	103629963	11576	UcscGene20130723	True
AK124197	14.8502	0.0107	0.0848	434.879	17.3349	No	AK124197	1	+	1	14146462	14150513	4052	UcscGene20130723	True
RNPEP	29.5736	0.0109	0.0864	771.295	3.744	No	RNPEP	2	+	1	201951766	201975275	2559	UcscGene20130723	True
GTF2IRD2B	-13.7725	0.011	0.0864	10.3158	227.872	No	GTF2IRD2B	6	+	7	74508347	74565623	5305	UcscGene20130723	False
SNX30	30.5348	0.0109	0.0864	13.3714	0	No	SNX30	2	+	9	115513134	115637267	7664	UcscGene20130723	True
RNF167	-31.818	0.011	0.087	0	23.4945	No	RNF167	4	+	17	4843630	4848517	1881	UcscGene20130723	False
MYO10	-18.9904	0.0111	0.087	6.2959	262.146	No	MYO10	8	-	5	16662016	16936385	13305	UcscGene20130723	False
MAN2B2	14.4834	0.0112	0.0877	294.204	12.1481	No	MAN2B2	3	+	4	6576902	6624188	7819	UcscGene20130723	False
TAOK3	-30.0929	0.0112	0.0879	0	12.421	No	TAOK3	4	-	12	118587606	118810750	5989	UcscGene20130723	False
DNM1P41	-19.0544	0.0112	0.0879	4.0162	169.933	No	DNM1P41	1	+	15	85045806	85050249	4444	UcscGene20130723	True
GAB4	-29.6917	0.0113	0.0879	0	11.0082	No	GAB4	2	-	22	17442827	17489112	3746	UcscGene20130723	False
UNC119	-28.9492	0.0114	0.0885	3.1407	611.766	No	UNC119	2	-	17	26873725	26879646	1651	UcscGene20130723	False
FAM115A	-18.0473	0.0114	0.0891	4.8907	184.218	No	FAM115A	3	-	7	143548461	143599278	5960	UcscGene20130723	False
BCL11B	24.7058	0.0116	0.0902	239.121	2.599	No	BCL11B	4	-	14	99635625	99737822	7815	UcscGene20130723	False
ZBTB7C	24.8015	0.0116	0.0902	214.962	2.3061	No	ZBTB7C	28	-	18	45553639	45935663	6445	UcscGene20130723	True
ANGPT1	-19.8419	0.0116	0.0902	5.1574	243.615	No	ANGPT1	4	-	8	108261710	108510254	5147	UcscGene20130723	False
IGF1	-30.8251	0.0117	0.0907	0	20.422	No	IGF1	4	-	12	102789645	102874378	7814	UcscGene20130723	True
ZNF329	-15.763	0.0117	0.0907	6.5867	189.161	No	ZNF329	5	-	19	58637619	58666477	4300	UcscGene20130723	False
AX748049	29.1384	0.012	0.0923	11.4158	0	No	AX748049	1	+	2	207117171	207118497	1327	UcscGene20130723	True
MYSM1	22.966	0.0121	0.0927	127.628	1.7245	No	MYSM1	4	-	1	59120411	59165747	12237	UcscGene20130723	False
OLFML2A	15.8873	0.012	0.0927	93.3675	3.1672	No	OLFML2A	3	+	9	127539437	127577159	6741	UcscGene20130723	False
C9orf135	-29.6167	0.0122	0.0937	1.1442	343.345	No	C9orf135	5	+	9	72435731	72521148	1055	UcscGene20130723	False
SEC11A	-28.1844	0.0123	0.0944	4.5394	882.948	No	SEC11A	7	-	15	85212768	85259691	1643	UcscGene20130723	False
FZD5	-28.5477	0.0124	0.095	0	10.4262	No	FZD5	2	-	2	208627310	208634143	6564	UcscGene20130723	False
PML	-16.7738	0.0127	0.0972	49.1982	1637.13	No	PML	17	+	15	74287014	74340155	12274	UcscGene20130723	False
TSPAN14	-18.0754	0.0128	0.0977	31.0865	1222.67	No	TSPAN14	3	+	10	82214038	82282391	5579	UcscGene20130723	False
ACVR1	-23.3595	0.0129	0.0984	0.286	26.3219	No	ACVR1	3	-	2	158592958	158732374	3269	UcscGene20130723	False
EIF3J	-27.8075	0.013	0.0989	4.9023	990.433	No	EIF3J	2	+	15	44829266	44855001	2558	UcscGene20130723	True
HAGHL	25.0664	0.0131	0.0993	99.6023	0.8618	No	HAGHL	4	+	16	776958	779715	1961	UcscGene20130723	False
WLS	-29.3086	0.0136	0.103	2.5744	1133.96	No	WLS	6	-	1	68564142	68698284	3333	UcscGene20130723	True
ISG20L2	16.8999	0.0136	0.103	120.709	3.4606	No	ISG20L2	2	-	1	156692413	156698211	2117	UcscGene20130723	False
PTPRE	-28.914	0.0136	0.103	0	17.9888	No	PTPRE	7	+	10	129705325	129884164	7634	UcscGene20130723	False
CDHR3	16.2208	0.0137	0.1034	229.68	7.2013	No	CDHR3	6	+	7	105517267	105676877	7318	UcscGene20130723	False
PYCRL	-16.9613	0.0138	0.104	3.7263	131.547	No	PYCRL	3	-	8	144686083	144691784	2791	UcscGene20130723	False
HERC2P2	11.5365	0.0139	0.105	163.257	9.5201	No	HERC2P2	5	-	15	23282265	23378259	7652	UcscGene20130723	False
USP11	-25.9989	0.014	0.1054	10.0117	1513.37	No	USP11	2	+	X	47092314	47107727	3598	UcscGene20130723	False
CALY	28.4202	0.0142	0.1063	17.7097	0	No	CALY	1	-	10	135138928	135150475	983	UcscGene20130723	True
STAB1	-22.713	0.0142	0.1067	0.286	26.1257	No	STAB1	4	+	3	52529356	52558511	8616	UcscGene20130723	True
UBTD2	-24.1183	0.0144	0.1077	1.7163	184.974	No	UBTD2	1	-	5	171636650	171710795	3015	UcscGene20130723	False
CRISPLD2	-13.4762	0.0146	0.1088	8.5618	193.464	No	CRISPLD2	6	+	16	84853587	84943116	6647	UcscGene20130723	False
PPP3R2	-26.4761	0.0146	0.1088	0.8668	170.638	No	PPP3R2	1	-	9	104353897	104357283	3387	UcscGene20130723	True
RSF1	17.6832	0.0147	0.1094	551.947	13.89	No	RSF1	3	-	11	77377274	77531880	8720	UcscGene20130723	False
ETNK1	-22.2553	0.0147	0.1094	0.286	24.9591	No	ETNK1	3	+	12	22778076	22843608	7365	UcscGene20130723	False
EFHC2	-27.8361	0.0147	0.1094	0	16.1061	No	EFHC2	2	-	X	44007128	44202923	3644	UcscGene20130723	False
CX3CR1	-25.7102	0.0149	0.1104	34.9007	5576.96	No	CX3CR1	5	-	3	39304985	39323226	3657	UcscGene20130723	False
NF2	-13.8068	0.0149	0.1107	27.9957	664.587	No	NF2	14	+	22	29999545	30094589	7107	UcscGene20130723	False
RBMS2	-12.1588	0.0151	0.1114	34.88	661.443	No	RBMS2	4	+	12	56915609	56989980	8584	UcscGene20130723	True
SKA2	-20.0645	0.0151	0.1114	22.1932	1252.22	No	SKA2	3	-	17	57187308	57232800	3147	UcscGene20130723	True
DKFZp434P0216	13.5361	0.0151	0.1114	205.778	8.9603	No	DKFZp434P0216	2	+	9	133261128	133294969	5505	UcscGene20130723	False
ASS1	-23.5283	0.0154	0.1131	25.6677	2646.36	No	ASS1	3	+	9	133320094	133376661	2290	UcscGene20130723	False
MPPE1	12.1567	0.0154	0.1133	411.988	21.6386	No	MPPE1	7	-	18	11883472	11908796	3604	UcscGene20130723	True
BAZ2B	-20.9549	0.0155	0.1135	4.6201	306.062	No	BAZ2B	8	-	2	160175490	160568946	11563	UcscGene20130723	True
TSR3	-25.1703	0.0156	0.1145	14.7736	2294.02	No	TSR3	1	-	16	1399241	1401873	1204	UcscGene20130723	True
SPTBN1	-17.6987	0.0158	0.1157	140.336	5774.51	No	SPTBN1	5	+	2	54683454	54898583	14190	UcscGene20130723	True
PEX11B	-25.297	0.0161	0.1175	4.8628	847.993	No	PEX11B	5	+	1	145516165	145523732	2404	UcscGene20130723	True
USP44	-26.6567	0.0162	0.1182	0	14.7681	No	USP44	3	-	12	95910888	95945263	3763	UcscGene20130723	False
ZMYND8	-17.7473	0.0162	0.1182	4.0104	169.345	No	ZMYND8	23	-	20	45838381	45985474	7652	UcscGene20130723	True
TERF1	-13.2463	0.0163	0.1187	30.3029	680.785	No	TERF1	3	+	8	73921097	73959987	3036	UcscGene20130723	False
IQSEC2	25.262	0.0165	0.1202	8.614	0	No	IQSEC2	5	-	X	53262058	53350522	6967	UcscGene20130723	False
EIF3J-AS1	-25.1056	0.017	0.1237	1.4099	282.081	No	EIF3J-AS1	2	-	15	44826703	44829121	1851	UcscGene20130723	False
HSPC047	-25.9155	0.0174	0.1259	0	14.4903	No	HSPC047	1	-	7	102219873	102220258	386	UcscGene20130723	True
GBP3	-25.3409	0.0182	0.1314	0	13.4786	No	GBP3	5	-	1	89472360	89488549	3371	UcscGene20130723	False
C19orf25	-23.566	0.0182	0.1315	4.3312	624.832	No	C19orf25	3	-	19	1461762	1479228	2439	UcscGene20130723	True
ACTR6	-18.3195	0.0184	0.1317	1.1461	58.0033	No	ACTR6	5	+	12	100593865	100635629	3536	UcscGene20130723	True
CCDC92	-25.2457	0.0184	0.1317	0	13.6015	No	CCDC92	3	-	12	124420955	124457163	3768	UcscGene20130723	False
MTFMT	-10.9492	0.0183	0.1317	52.819	870.257	No	MTFMT	1	-	15	65293850	65321977	2746	UcscGene20130723	False
NWD1	11.769	0.0184	0.1317	2110.83	113.103	No	NWD1	3	+	19	16830787	16928774	8470	UcscGene20130723	False
FAM160B2	-18.7392	0.0184	0.1317	1.132	61.5419	No	FAM160B2	4	+	8	21946714	21961891	6409	UcscGene20130723	False
FAM45B	24.2126	0.0184	0.1317	271.14	1.4499	No	FAM45B	1	+	X	129628915	129631421	2507	UcscGene20130723	True
ENTPD6	14.651	0.0191	0.1364	25.6889	0.8704	No	ENTPD6	14	+	20	25176339	25207360	4322	UcscGene20130723	True
BC012193	17.7443	0.0191	0.1367	214.634	4.6042	No	BC012193	2	-	20	3867916	3869724	1809	UcscGene20130723	True
KIAA1143	-11.6632	0.0193	0.1377	16.0012	297.287	No	KIAA1143	1	-	3	44790236	44803173	5141	UcscGene20130723	False
CHMP7	-21.4033	0.0198	0.141	19.182	1845.52	No	CHMP7	4	+	8	23101150	23119512	3841	UcscGene20130723	False
BCAR1	-16.8454	0.0202	0.1439	0.286	12.9907	No	BCAR1	10	-	16	75262928	75301951	5909	UcscGene20130723	False
MFAP4	-21.5778	0.0205	0.1453	0.286	34.6858	No	MFAP4	2	-	17	19286755	19290532	1961	UcscGene20130723	True
ATP8A1	19.2068	0.0206	0.1458	39.0008	0.5809	No	ATP8A1	4	-	4	42410392	42659122	8342	UcscGene20130723	True
DSG2	-10.8877	0.0206	0.1461	15.3907	257.344	No	DSG2	1	+	18	29078027	29128814	5653	UcscGene20130723	True
CXCL12	-19.7698	0.0207	0.1465	0.8668	64.4727	No	CXCL12	5	-	10	44865601	44880545	5290	UcscGene20130723	False
NCOR2	19.2994	0.0208	0.1466	265.678	4.0357	No	NCOR2	7	-	12	124808957	125052010	9036	UcscGene20130723	True
PLD5	21.4272	0.0208	0.1468	35.0394	0.2904	No	PLD5	4	-	1	242251689	242687998	3441	UcscGene20130723	False
CUL5	-16.0626	0.0208	0.1468	6.8205	255.077	No	CUL5	2	+	11	107879408	107978488	6387	UcscGene20130723	False
ARID2	-15.9751	0.0209	0.1469	1.4302	53.5588	No	ARID2	6	+	12	46123620	46301819	11539	UcscGene20130723	True
HHLA3	-20.6054	0.021	0.1474	8.3763	737.272	No	HHLA3	4	+	1	70820493	70833705	951	UcscGene20130723	False
ZNF234	-11.7556	0.021	0.1474	3.6986	71.3293	No	ZNF234	2	+	19	44645710	44664462	4600	UcscGene20130723	False
LOC641515	17.6631	0.0214	0.1499	476.576	9.5791	No	LOC641515	2	+	1	202789394	202796341	2798	UcscGene20130723	False
NUB1	-11.4565	0.0215	0.1507	35.5014	655.126	No	NUB1	5	+	7	151038847	151075548	6287	UcscGene20130723	True
PLA1A	-23.1646	0.0218	0.1525	0	10.7217	No	PLA1A	4	+	3	119316695	119348658	1784	UcscGene20130723	False
PI4KAP2	20.6676	0.0223	0.1554	32.4848	0.2904	No	PI4KAP2	6	-	22	21827287	21871780	5460	UcscGene20130723	True
BC017255	-19.1038	0.0226	0.1573	0.8581	61.7793	No	BC017255	1	+	17	57183959	57195629	1339	UcscGene20130723	True
CDC42EP2	-20.8447	0.0226	0.1575	0.5721	65.4093	No	CDC42EP2	2	+	11	65082289	65089900	2023	UcscGene20130723	False
BC107108	-20.6586	0.0228	0.1581	0.5721	62.6462	No	BC107108	1	+	15	20362688	20364420	376	UcscGene20130723	False
NCOA6	13.2068	0.0229	0.1585	459.19	18.5547	No	NCOA6	6	-	20	33302578	33413433	9505	UcscGene20130723	False
UTP11L	14.3501	0.0231	0.1601	1878.97	62.9623	No	UTP11L	3	+	1	38478384	38490497	2050	UcscGene20130723	False
SGMS2	-21.8757	0.0233	0.1608	2.2559	378.932	No	SGMS2	3	+	4	108745721	108836204	6543	UcscGene20130723	True
CXorf48	-22.4368	0.0234	0.1612	0	10.0498	No	CXorf48	2	-	X	134290461	134305751	2161	UcscGene20130723	False
ANKRD30BP2	-10.2216	0.0234	0.1615	9.7538	150.313	No	ANKRD30BP2	2	+	21	14410487	14490571	5628	UcscGene20130723	False
MAPK1IP1L	-12.9642	0.0236	0.1623	64.4698	1550.45	No	MAPK1IP1L	1	+	14	55518362	55536912	6469	UcscGene20130723	False
TTLL3	-10.8005	0.0238	0.1637	10.3267	175.712	No	TTLL3	8	+	3	9851644	9878040	8132	UcscGene20130723	True
DQ574852	-22.1624	0.024	0.1647	0	9.851	No	DQ574852	1	-	8	141531043	141535875	4833	UcscGene20130723	False
DHRS7	22.4276	0.0244	0.1672	1895.84	6.576	No	DHRS7	2	-	14	60611500	60636561	1535	UcscGene20130723	True
PTCD3	-13.6209	0.0245	0.1677	1.7085	46.9733	No	PTCD3	3	+	2	86333305	86369280	6738	UcscGene20130723	True
ZBTB38	-20.0196	0.0246	0.1685	4.0047	406.457	No	ZBTB38	6	+	3	141043055	141168632	9108	UcscGene20130723	False
ZFP36L1	-19.1331	0.0247	0.1687	7.5124	597.549	No	ZFP36L1	4	-	14	69254372	69263011	4370	UcscGene20130723	False
AK297919	-11.5267	0.0249	0.1698	3.1268	60.8948	No	AK297919	1	-	19	9671010	9673124	2115	UcscGene20130723	False
SPATA17	21.6569	0.0251	0.1712	9.5002	0	No	SPATA17	2	+	1	217804695	218040484	1570	UcscGene20130723	False
PPP2R5C	-15.2428	0.0253	0.1722	6.2078	227.165	No	PPP2R5C	9	+	14	102228135	102394328	6406	UcscGene20130723	True
AK293020	-21.54	0.0254	0.1726	0	9.2307	No	AK293020	1	-	6	32546123	32546497	375	UcscGene20130723	True
FST	-21.4452	0.0257	0.174	0	9.1944	No	FST	2	+	5	52776264	52782304	2098	UcscGene20130723	False
USP31	-15.5648	0.026	0.1761	1.4418	57.7599	No	USP31	4	-	16	23072728	23160591	12020	UcscGene20130723	False
BC031960	-21.2833	0.026	0.1761	0	8.9876	No	BC031960	1	-	6	151517808	151549592	885	UcscGene20130723	False
SKAP2	-13.152	0.0262	0.1773	1.4244	37.3719	No	SKAP2	3	-	7	26706688	27034858	4418	UcscGene20130723	False
CEACAM1	10.3076	0.0265	0.1787	78.9482	4.9081	No	CEACAM1	11	-	19	43011458	43032661	4866	UcscGene20130723	True
FAM177A1	-10.8293	0.0266	0.1792	21.0604	370.088	No	FAM177A1	2	+	14	35514113	35552589	3357	UcscGene20130723	False
RUNX2	15.5208	0.0266	0.1792	46.8347	1.1527	No	RUNX2	4	+	6	45296054	45518819	6004	UcscGene20130723	True
CCDC18	-21.0852	0.0267	0.1794	0	9.1718	No	CCDC18	3	+	1	93646281	93744287	4356	UcscGene20130723	False
YIPF2	-19.6595	0.0269	0.1807	1.1557	132.151	No	YIPF2	2	-	19	11033444	11039357	1578	UcscGene20130723	True
RNF10	-20.4799	0.0273	0.1828	20.4557	3337.79	No	RNF10	3	+	12	120972132	121015397	3862	UcscGene20130723	False
WTIP	-17.5665	0.0273	0.1828	1.4389	91.932	No	WTIP	1	+	19	34972880	34992085	2204	UcscGene20130723	False
BDP1	12.8832	0.0274	0.183	1188.5	47.2201	No	BDP1	5	+	5	70751442	70863649	11654	UcscGene20130723	False
AHCYL1	15.1937	0.0275	0.1835	2206.69	57.7471	No	AHCYL1	5	+	1	110527387	110566364	4968	UcscGene20130723	False
AK057978	16.5598	0.0276	0.1837	30.358	0.5718	No	AK057978	1	+	7	131154743	131157706	2964	UcscGene20130723	True
GAS2L3	-15.9198	0.0277	0.1843	0.286	13.9104	No	GAS2L3	3	+	12	100967489	101018685	2940	UcscGene20130723	False
HP11097	-20.6565	0.0277	0.1845	0	8.609	No	HP11097	1	+	15	74495342	74505220	599	UcscGene20130723	True
AGL	20.6793	0.0278	0.1848	9.0514	0	No	AGL	6	+	1	100315640	100389579	8217	UcscGene20130723	False
RBMS3	-18.965	0.0281	0.1865	5.3618	524.186	No	RBMS3	5	+	3	29322803	30051886	8365	UcscGene20130723	False
AP1G1	-16.16	0.0283	0.1873	0.2889	15.0603	No	AP1G1	7	-	16	71762905	71842976	8075	UcscGene20130723	True
PDXDC1	-13.6466	0.0284	0.1875	26.1244	765.134	No	PDXDC1	8	+	16	15068599	15233196	5698	UcscGene20130723	True
CNTN6	-20.4481	0.0285	0.188	0	8.6951	No	CNTN6	4	+	3	1134620	1445278	4032	UcscGene20130723	False
BC071667	9.8289	0.029	0.191	56.5621	3.7411	No	BC071667	1	+	16	90244125	90289081	1618	UcscGene20130723	False
VEZF1	-18.8967	0.029	0.191	10.2855	1055.99	No	VEZF1	2	-	17	56048910	56065615	4651	UcscGene20130723	False
NDUFV3	11.8992	0.029	0.191	1322.87	60.9459	No	NDUFV3	3	+	21	44299754	44329773	2701	UcscGene20130723	False
ASB8	-11.8961	0.0304	0.1995	5.7392	127.001	No	ASB8	2	-	12	48541572	48551377	2613	UcscGene20130723	False
TOPORS	-18.8611	0.0306	0.2009	13.0689	1550.66	No	TOPORS	2	-	9	32540542	32552626	4173	UcscGene20130723	True
LOC152742	-17.7152	0.0315	0.2061	0.8668	74.5559	No	LOC152742	3	+	4	14113592	14141676	2342	UcscGene20130723	False
BIRC6	-13.0316	0.0316	0.2069	0.575	16.4935	No	BIRC6	1	+	2	32582096	32843965	15702	UcscGene20130723	True
CCNJ	-15.0208	0.0317	0.207	0.5682	24.6802	No	CCNJ	3	+	10	97803159	97820625	4138	UcscGene20130723	True
AF401214	-10.915	0.0317	0.207	4.8868	91.9952	No	AF401214	1	+	14	105223760	105225991	2232	UcscGene20130723	True
ANKUB1	13.9404	0.0318	0.2075	202.457	6.0746	No	ANKUB1	3	-	3	149478890	149510610	4358	UcscGene20130723	False
COL7A1	17.208	0.032	0.2081	23.6639	0.2904	No	COL7A1	1	-	3	48601506	48632593	9169	UcscGene20130723	True
DNMBP	15.945	0.033	0.2143	64.0082	1.1613	No	DNMBP	4	-	10	101635334	101769676	8019	UcscGene20130723	True
PPM1K	9.5134	0.033	0.2143	500.584	34.1062	No	PPM1K	3	-	4	89178761	89205983	8778	UcscGene20130723	False
BC017398_2	-16.7263	0.0331	0.2145	0.282	21.1763	No	BC017398	1	-	22	16179618	16181004	1387	UcscGene20130723	True
SYNE1	9.9586	0.0333	0.2156	1299.2	81.288	No	SYNE1	22	-	6	152442819	152958534	37228	UcscGene20130723	False
SCAF11	8.9439	0.0335	0.2168	473.286	35.7816	No	SCAF11	5	-	12	46312914	46385903	11952	UcscGene20130723	False
BBIP1	-14.5063	0.0344	0.2224	4.9119	196.916	No	BBIP1	5	-	10	112658488	112679124	2460	UcscGene20130723	True
NABP2	-9.783	0.0346	0.2225	5.1308	80.3957	No	NABP2	2	+	12	56618125	56623638	1512	UcscGene20130723	False
RAB11FIP4	-11.792	0.0347	0.2225	1.1471	26.6842	No	RAB11FIP4	2	+	17	29718642	29865232	8840	UcscGene20130723	True
CNNM4	-15.1084	0.0346	0.2225	0.5721	27.7904	No	CNNM4	2	+	2	97426639	97477628	5198	UcscGene20130723	True
CBX6	-14.6211	0.0346	0.2225	0.5721	24.644	No	CBX6	2	-	22	39260248	39268258	5176	UcscGene20130723	False
TMEM192	-9.2799	0.0345	0.2225	8.5328	121.313	No	TMEM192	1	-	4	165997230	166034024	4495	UcscGene20130723	False
HPCAL1	-9.0938	0.0348	0.2228	78.425	1076.1	No	HPCAL1	6	+	2	10443030	10567743	6125	UcscGene20130723	False
BC011243	9.3551	0.0349	0.2236	359.79	24.904	No	BC011243	1	+	19	58379177	58380140	964	UcscGene20130723	True
IPO7	-17.0115	0.0356	0.2275	12.4944	1079.92	No	IPO7	1	+	11	9406169	9469674	6192	UcscGene20130723	True
RAB11FIP1	8.6938	0.0358	0.2285	620.765	48.5668	No	RAB11FIP1	5	-	8	37716465	37757015	12624	UcscGene20130723	False
ASXL1	13.9004	0.0359	0.2288	137.223	3.7757	No	ASXL1	5	+	20	30946147	31027122	7522	UcscGene20130723	False
KIAA1614	14.3712	0.0363	0.2298	12.9432	0.2904	No	KIAA1614	3	+	1	180882313	180919922	4885	UcscGene20130723	True
AGAP9	8.8972	0.0361	0.2298	146.751	11.0017	No	AGAP9	5	?	10	47191768	48237584	10914	UcscGene20130723	True
SLX1B-SULT1A4	-9.4346	0.0363	0.2298	4.8343	71.8001	No	SLX1B-SULT1A4	6	+	16	29465871	30215650	8070	UcscGene20130723	True
VAT1	-17.9698	0.0363	0.2298	6.4857	976.571	No	VAT1	3	-	17	41166622	41174459	2827	UcscGene20130723	False
TMEM40	-14.0784	0.0362	0.2298	2.5908	99.1259	No	TMEM40	3	-	3	12775392	12810956	1917	UcscGene20130723	False
FNIP1	-8.2217	0.0361	0.2298	4.5502	53.174	No	FNIP1	4	-	5	130977407	131132756	6720	UcscGene20130723	True
ITGA6	-14.2317	0.0366	0.2317	0.286	12.4382	No	ITGA6	6	+	2	173292082	173371181	6044	UcscGene20130723	False
LOC150622	8.5843	0.0372	0.2344	80.4291	6.3671	No	LOC150622	1	+	2	6072819	6120350	11868	UcscGene20130723	True
PHF20	10.3231	0.0372	0.2344	2066.67	116.49	No	PHF20	6	+	20	34359923	34538288	6471	UcscGene20130723	True
VHL	9.2947	0.0372	0.2344	394.867	27.1982	No	VHL	2	+	3	10183319	10195354	4560	UcscGene20130723	False
MEGF8	-14.3334	0.0374	0.2353	1.6919	71.6204	No	MEGF8	3	+	19	42829761	42882921	11167	UcscGene20130723	True
ENSG00000198763	-8.5684	0.0381	0.2393	377.982	4777.65	No	MT-ND2	1	+	MT	4470	5511	1042	Ensembl.R72	False
FARP2	-15.5558	0.0386	0.2419	0.5721	37.0476	No	FARP2	3	+	2	242295664	242434256	4616	UcscGene20130723	True
C14orf64	-7.7501	0.0388	0.243	8.5513	91.9122	No	C14orf64	4	-	14	98391947	98444461	5324	UcscGene20130723	False
AK293147	15.1036	0.0391	0.2448	191.627	3.4853	No	AK293147	1	-	17	79825597	79826845	1249	UcscGene20130723	True
CDV3	-13.4983	0.0393	0.2458	5.9217	212.46	No	CDV3	3	+	3	133292434	133309118	4333	UcscGene20130723	False
CHRM3	-15.2894	0.0397	0.2479	0.286	18.8687	No	CHRM3	3	+	1	239549865	240072717	4457	UcscGene20130723	False
MIA3	-15.1312	0.0399	0.2489	0.2889	18.2081	No	MIA3	3	+	1	222791444	222841351	8388	UcscGene20130723	False
TLE3	-12.3351	0.04	0.2493	0.5721	16.4874	No	TLE3	9	-	15	70340543	70390256	6128	UcscGene20130723	True
BC039313	-10.28	0.0404	0.2512	6.2871	114.272	No	BC039313	1	+	22	21538003	21546445	2578	UcscGene20130723	True
C1orf56	-10.7361	0.0406	0.252	0.575	11.7762	No	C1orf56	2	+	1	151020187	151023871	2515	UcscGene20130723	True
NBPF8	16.8273	0.0408	0.253	1058.76	8.1323	No	NBPF8	17	?	1	144146811	148346929	16821	UcscGene20130723	True
LOC440700	-13.697	0.0409	0.253	0.5682	23.2436	No	LOC440700	1	+	1	165667987	165679199	1210	UcscGene20130723	False
PRRT2	-13.5947	0.0409	0.253	0.286	11.8799	No	PRRT2	4	+	16	29823409	29827202	3156	UcscGene20130723	True
NOTCH4	8.8734	0.041	0.2533	328.638	23.9966	No	NOTCH4	7	-	6	32162620	32191844	9803	UcscGene20130723	True
MAPRE2	-14.7607	0.0415	0.2557	19.7334	1066.31	No	MAPRE2	6	+	18	32556892	32723432	5408	UcscGene20130723	False
TBC1D17	16.2242	0.0414	0.2557	390.877	4.0028	No	TBC1D17	5	+	19	50380682	50392007	2664	UcscGene20130723	True
POLR3H	-13.2813	0.0418	0.2574	46.4466	1669.84	No	POLR3H	4	-	22	41921803	41940479	6014	UcscGene20130723	True
RP2	-11.9955	0.0419	0.2576	10.3179	274.491	No	RP2	1	+	X	46696347	46741791	3829	UcscGene20130723	False
AX747846	-9.4014	0.0421	0.2584	5.718	88.1079	No	AX747846	1	+	16	15815494	15818991	3498	UcscGene20130723	True
NPEPPS	7.8388	0.0421	0.2584	170.375	15.3212	No	NPEPPS	6	+	17	45600323	45700642	6066	UcscGene20130723	False
ENSG00000211459	-8.1472	0.0422	0.2585	101.892	1208.91	No	MT-RNR1	1	+	MT	648	1601	954	Ensembl.R72	False
PART1	9.4977	0.0427	0.2616	159.762	10.1205	No	PART1	3	+	5	59783540	59843484	9499	UcscGene20130723	True
TCP1	12.0061	0.0439	0.2685	6861.51	249.19	No	TCP1	3	-	6	160199530	160210735	3319	UcscGene20130723	True
ERGIC3	-9.4699	0.0441	0.269	165.969	2628.84	No	ERGIC3	5	+	20	34129778	34145405	4917	UcscGene20130723	False
PKNOX1	9.8088	0.0445	0.2712	123.968	7.2457	No	PKNOX1	4	+	21	44394643	44453688	6101	UcscGene20130723	False
HP1BP3	8.0412	0.0449	0.2727	282.027	23.9491	No	HP1BP3	8	-	1	21069171	21113799	7623	UcscGene20130723	False
AK056182	-9.3895	0.0449	0.2727	7.9323	124.547	No	AK056182	1	+	13	41707075	41810822	1910	UcscGene20130723	True
VASP	-14.612	0.0448	0.2727	22.7286	1352.42	No	VASP	2	+	19	46010688	46030240	2290	UcscGene20130723	False
WRB	15.0264	0.0449	0.2727	3572.21	50.6063	No	WRB	6	+	21	40752213	40786214	3870	UcscGene20130723	True
PRR23A	-11.7926	0.0453	0.2745	0.575	15.954	No	PRR23A	1	-	3	138722804	138725110	2307	UcscGene20130723	False
ZBTB24	-9.9604	0.0456	0.2763	1.132	20.4828	No	ZBTB24	5	-	6	109783719	109804440	5784	UcscGene20130723	True
POM121L7	9.0886	0.0461	0.2785	30.2113	2.0236	No	POM121L7	3	?	22	21477050	21638950	3299	UcscGene20130723	True
JUNB	-14.9897	0.0466	0.2816	17.4489	1348.97	No	JUNB	1	+	19	12902310	12904125	1816	UcscGene20130723	False
SLC35F2	8.8075	0.0468	0.2822	197.671	14.0721	No	SLC35F2	3	-	11	107661717	107729914	5669	UcscGene20130723	False
ARIH2	-11.6429	0.0471	0.2837	22.0141	586.216	No	ARIH2	6	+	3	48956281	49022971	5005	UcscGene20130723	True
TFDP1	-13.6017	0.0473	0.2841	60.9657	2805.04	No	TFDP1	6	+	13	114239003	114295788	3569	UcscGene20130723	False
IFNGR2	13.4472	0.0472	0.2841	2564.33	58.6663	No	IFNGR2	1	+	21	34775202	34809828	2221	UcscGene20130723	True
STX17	7.9694	0.0474	0.2847	856.706	72.9628	No	STX17	4	+	9	102668915	102736818	8778	UcscGene20130723	False
GRIP1	12.8808	0.0476	0.2851	33.1166	0.8623	No	GRIP1	5	-	12	66741211	67197894	5496	UcscGene20130723	False
SLX4	10.2646	0.0476	0.2851	398.458	20.491	No	SLX4	2	-	16	3631184	3661585	8575	UcscGene20130723	False
SPSB3	14.8258	0.0479	0.2864	1459.17	18.7998	No	SPSB3	4	-	16	1826713	1832581	2716	UcscGene20130723	False
RSAD2	-12.3208	0.0485	0.2899	0.2889	10.1594	No	RSAD2	1	+	2	7017796	7038363	3512	UcscGene20130723	False
IGFBP5	-11.5078	0.0486	0.2899	13.2385	349.451	No	IGFBP5	1	-	2	217536828	217560272	6239	UcscGene20130723	False
ZNF276	-7.1761	0.0487	0.2902	8.8207	87.3881	No	ZNF276	9	+	16	89786808	89807332	5594	UcscGene20130723	True
AHR	7.5257	0.049	0.2915	217.564	20.2851	No	AHR	1	+	7	17338276	17385775	6247	UcscGene20130723	False
DNAJC22	-10.576	0.0493	0.2928	6.2762	133.939	No	DNAJC22	2	+	12	49741041	49745685	2289	UcscGene20130723	False
PTGES3L	8.0053	0.0493	0.2928	96.9943	8.107	No	PTGES3L	3	-	17	41120105	41132545	2006	UcscGene20130723	True
AAGAB	13.304	0.0508	0.3008	14.9691	0.29	No	AAGAB	3	-	15	67493013	67547536	3406	UcscGene20130723	True
UST	-8.3136	0.0508	0.3008	6.2972	81.4219	No	UST	1	+	6	149068271	149398126	4391	UcscGene20130723	True
MT1IP	-8.1245	0.0513	0.3036	10.5171	130.653	No	MT1IP	1	+	16	56709649	56711653	2005	UcscGene20130723	True
PTPN13	-11.5921	0.0515	0.3042	62.6726	1772.64	No	PTPN13	5	+	4	87515468	87736328	9832	UcscGene20130723	False
THBS1	12.3049	0.0517	0.305	31.0592	0.8689	No	THBS1	2	+	15	39873280	39889668	6049	UcscGene20130723	False
CORO2A	7.5301	0.0517	0.3051	166.786	15.3377	No	CORO2A	4	-	9	100883257	100954956	7603	UcscGene20130723	False
AK074615	-7.7187	0.0521	0.3068	14.9373	169.851	No	AK074615	1	+	2	27346723	27349815	3093	UcscGene20130723	True
C5orf63	-10.0441	0.0527	0.3102	26.449	516.202	No	C5orf63	3	-	5	126378250	126409184	6434	UcscGene20130723	False
PDCD6IP	13.8543	0.0535	0.3141	1373.99	20.5351	No	PDCD6IP	4	+	3	33840063	33911199	6846	UcscGene20130723	False
DLL1	-10.2355	0.0541	0.3174	0.5682	12.1757	No	DLL1	3	-	6	170591294	170599697	5304	UcscGene20130723	False
NACC2	-9.6943	0.0551	0.3232	1.4181	26.3735	No	NACC2	2	-	9	138898383	138987131	6899	UcscGene20130723	False
CCDC88B	-8.6671	0.0554	0.3238	10.5895	152.853	No	CCDC88B	6	+	11	64107690	64125006	7986	UcscGene20130723	True
KANSL1L	7.0329	0.0553	0.3238	96.2939	9.787	No	KANSL1L	6	-	2	210885435	211036051	8645	UcscGene20130723	True
CDK6	10.4719	0.0555	0.324	187.005	8.3285	No	CDK6	2	-	7	92234235	92465941	11762	UcscGene20130723	False
POM121L8P	10.1245	0.0556	0.3241	143.316	6.9656	No	POM121L8P	1	+	22	21636714	21652015	7712	UcscGene20130723	True
TTI2	-11.3328	0.0562	0.3272	0.8581	25.2308	No	TTI2	4	-	8	33330904	33370703	3806	UcscGene20130723	True
MPDZ	11.7736	0.0561	0.3272	739.834	22.6196	No	MPDZ	10	-	9	13105703	13279563	8877	UcscGene20130723	False
DACT2	-11.5779	0.0565	0.3284	0.846	26.9858	No	DACT2	1	-	6	168707584	168720402	2942	UcscGene20130723	False
DTX3L	6.9626	0.0572	0.3323	183.294	18.8142	No	DTX3L	3	+	3	122283185	122294049	7202	UcscGene20130723	True
C5orf42	10.8359	0.0577	0.3348	37.5332	1.4505	No	C5orf42	8	-	5	37106330	37249530	11701	UcscGene20130723	False
SETD2	-10.7161	0.058	0.336	24.8071	614.872	No	SETD2	4	-	3	47057898	47205467	9174	UcscGene20130723	False
SEMA5A	-10.387	0.0582	0.3366	8.0025	182.015	No	SEMA5A	1	-	5	9035138	9546233	11808	UcscGene20130723	True
ADAM11	-12.17	0.0584	0.3377	0.286	12.3799	No	ADAM11	3	+	17	42836568	42859214	4412	UcscGene20130723	False
ZNF461	-10.0658	0.0586	0.3384	1.15	24.4551	No	ZNF461	3	-	19	37128283	37157739	3192	UcscGene20130723	False
KIAA0391	12.0874	0.0603	0.348	24.3482	0.5718	No	KIAA0391	6	+	14	35591527	35786682	4362	UcscGene20130723	True
LEPR	-10.9582	0.0611	0.3515	0.2889	8.6865	No	LEPR	7	+	1	65886131	66103176	7095	UcscGene20130723	True
FRA10AC1	-10.4542	0.0611	0.3515	50.9454	1226.34	No	FRA10AC1	4	-	10	95427640	95462913	7030	UcscGene20130723	False
TMPRSS12	8.6079	0.0615	0.3532	168.127	11.3114	No	TMPRSS12	2	+	12	51236701	51281663	3334	UcscGene20130723	False
BC000869	-11.4315	0.0615	0.3532	2.0023	66.725	No	BC000869	1	+	9	66553276	66555595	1481	UcscGene20130723	True
KCNE3	-9.4619	0.0617	0.3539	31.1319	576.12	No	KCNE3	3	-	11	74165886	74178600	3120	UcscGene20130723	False
SORL1	-10.0606	0.0619	0.3547	1.1529	25.5098	No	SORL1	3	+	11	121322912	121504471	11831	UcscGene20130723	True
LPGAT1	8.8611	0.0623	0.3566	18.6683	1.1572	No	LPGAT1	2	-	1	211916799	212004114	8568	UcscGene20130723	False
AJ606331	11.706	0.0624	0.3568	11.7828	0.2904	No	AJ606331	1	-	6	134846456	134930796	2477	UcscGene20130723	False
AKAP13	7.724	0.0636	0.3629	3527.19	292.135	No	AKAP13	8	+	15	85923847	86292589	17035	UcscGene20130723	True
VAX1	10.6598	0.0637	0.363	8.3386	0.2904	No	VAX1	2	-	10	118888032	118897812	5788	UcscGene20130723	False
BC017398	-10.7299	0.0637	0.363	0.286	8.4084	No	BC017398	1	-	14	19911928	19913315	1388	UcscGene20130723	True
XAF1	-10.5503	0.0647	0.3682	48.6368	1275.81	No	XAF1	7	+	17	6658794	6678964	5303	UcscGene20130723	False
CYP2B6	-8.5178	0.066	0.3748	0.8543	13.0257	No	CYP2B6	2	+	19	41497204	41524301	3107	UcscGene20130723	True
ELF2	8.4575	0.0661	0.375	270.318	18.2841	No	ELF2	7	-	4	139978871	140060651	5399	UcscGene20130723	True
ADORA2A-AS1	10.5651	0.0666	0.377	24.2617	0.8701	No	ADORA2A-AS1	2	-	22	24825178	24890783	3761	UcscGene20130723	True
MAFK	-9.513	0.0666	0.377	1.132	22.7148	No	MAFK	2	+	7	1570368	1582679	4321	UcscGene20130723	True
ASL	-8.1523	0.0668	0.378	3.4145	47.0325	No	ASL	7	+	7	65540776	65558329	3221	UcscGene20130723	False
FLNB	9.2447	0.0676	0.3822	27.1468	1.4497	No	FLNB	7	+	3	57994127	58157982	9971	UcscGene20130723	True
C7orf55	-7.0469	0.0679	0.3826	75.4516	783.736	No	C7orf55	1	+	7	139025878	139031065	1210	UcscGene20130723	True
ENSG00000198727	-7.2	0.0679	0.3826	189.671	2048.94	No	MT-CYB	1	+	MT	14747	15887	1141	Ensembl.R72	False
AK303572	-10.39	0.068	0.3827	0.575	15.6675	No	AK303572	1	+	16	21415570	21416917	1235	UcscGene20130723	True
NAV1	-8.722	0.0691	0.3884	73.8607	1198.87	No	NAV1	6	+	1	201617450	201796102	17680	UcscGene20130723	True
UBAP2L	-8.7317	0.0692	0.3885	89.9565	1465.27	No	UBAP2L	9	+	1	154192655	154243986	5295	UcscGene20130723	True
ENSG00000198938	-8.2121	0.0694	0.3897	337.39	4785.89	No	MT-CO3	1	+	MT	9207	9990	784	Ensembl.R72	True
TRIM5	-9.4001	0.0701	0.3932	2.0168	40.4372	No	TRIM5	6	-	11	5684425	5959849	4128	UcscGene20130723	True
RBM22	-12.1435	0.0703	0.3936	9.7256	618.503	No	RBM22	2	-	5	150070352	150080669	2939	UcscGene20130723	False
SORBS1	-7.6916	0.0709	0.3959	21.5991	269.365	No	SORBS1	16	-	10	97071530	97321171	10217	UcscGene20130723	True
ZNF573	-9.5291	0.0708	0.3959	3.159	66.1828	No	ZNF573	6	-	19	38229203	38307940	2947	UcscGene20130723	False
PODNL1	-9.8143	0.0716	0.399	0.5721	13.6246	No	PODNL1	4	-	19	14042000	14064204	3664	UcscGene20130723	True
POM121L1P	10.3185	0.0716	0.399	56.0191	2.0282	No	POM121L1P	1	-	22	22974028	22987012	3995	UcscGene20130723	True
DQ786293	-9.1421	0.0719	0.4005	1.1401	21.7481	No	DQ786293	1	+	14	19662048	19663434	1387	UcscGene20130723	True
INO80E	10.807	0.0735	0.4085	30.9033	0.87	No	INO80E	2	+	16	30007531	30017112	1965	UcscGene20130723	True
FAM69B	-10.7011	0.0735	0.4085	0.2889	10.3126	No	FAM69B	2	+	9	139607024	139619170	3370	UcscGene20130723	True
LOC338817	-8.7878	0.0739	0.41	1.4302	24.9558	No	LOC338817	1	+	12	11700964	11717335	3671	UcscGene20130723	False
ACAD10	-7.1851	0.0742	0.4112	2.5802	28.6958	No	ACAD10	7	+	12	112123857	112194911	5371	UcscGene20130723	False
MPP7	-8.025	0.0753	0.4166	1.4389	20.3521	No	MPP7	5	-	10	28339923	28591995	5750	UcscGene20130723	True
PDZRN4	10.5181	0.0753	0.4166	9.9961	0.2892	No	PDZRN4	4	+	12	41582250	41968392	4530	UcscGene20130723	False
LOC90784	-8.7154	0.0757	0.4184	0.5721	10.1025	No	LOC90784	1	-	2	86247339	86250991	3653	UcscGene20130723	False
FBLN2	-9.9939	0.0762	0.4203	2.8894	76.6097	No	FBLN2	4	+	3	13573824	13679922	4849	UcscGene20130723	True
BCO2	-6.2331	0.0765	0.4216	9.1298	79.0198	No	BCO2	7	+	11	112046208	112095422	4743	UcscGene20130723	False
CYCS	7.1486	0.0766	0.4216	7930.14	714.383	No	CYCS	1	-	7	25158270	25164980	5538	UcscGene20130723	False
NELFE	-11.0307	0.0767	0.4221	70.4967	2989.91	No	NELFE	3	-	6	31919864	31926864	1561	UcscGene20130723	True
VASN	-10.4225	0.077	0.4231	0.286	9.8619	No	VASN	2	+	16	4421849	4433529	2806	UcscGene20130723	True
ZNF738	-6.3017	0.0777	0.4262	42.2645	373.929	No	ZNF738	2	+	19	21541735	21571384	11721	UcscGene20130723	False
SF1	-9.6594	0.0778	0.4267	90.5177	2167.67	No	SF1	10	-	11	64532076	64546316	4686	UcscGene20130723	True
ANKRD20A5P	-7.8406	0.078	0.427	1.7211	23.5082	No	ANKRD20A5P	3	+	18	14179096	14227049	6861	UcscGene20130723	False
AK125871	-7.2437	0.0787	0.4305	1.1461	13.314	No	AK125871	1	-	2	70016684	70026080	4285	UcscGene20130723	True
YTHDC1	9.2821	0.0792	0.4328	1098.6	51.3508	No	YTHDC1	2	-	4	69176105	69215824	6249	UcscGene20130723	False
ATP1A1	-7.6284	0.0797	0.4354	17.3824	224.621	No	ATP1A1	5	+	1	116915004	116947396	5912	UcscGene20130723	True
GPR157	6.2808	0.0803	0.4367	92.2731	10.3924	No	GPR157	4	-	1	9164476	9189250	5071	UcscGene20130723	False
RRM1	-9.7608	0.0802	0.4367	58.0584	1500.51	No	RRM1	6	+	11	4115924	4223883	4077	UcscGene20130723	True
CLHC1	10.1107	0.0802	0.4367	17.9905	0.5784	No	CLHC1	3	-	2	55399687	55459699	5418	UcscGene20130723	True
KIAA1656	-6.8932	0.0805	0.4376	3.7205	39.285	No	KIAA1656	1	-	22	30764800	30773894	7605	UcscGene20130723	True
DDX50	-6.9571	0.0806	0.4377	5.6716	60.9761	No	DDX50	2	+	10	70661034	70706603	3356	UcscGene20130723	False
ZNF117	6.2725	0.0811	0.4396	113.064	12.7306	No	ZNF117	1	-	7	64434830	64451414	6404	UcscGene20130723	True
ZFAND3	10.0952	0.0813	0.4403	221.027	7.261	No	ZFAND3	1	+	6	37787307	38122399	3333	UcscGene20130723	False
DCUN1D3	7.5038	0.0817	0.4419	14.7379	1.1576	No	DCUN1D3	1	-	16	20869396	20911561	2868	UcscGene20130723	True
CREBZF	-9.7369	0.0822	0.4445	43.3405	1151.01	No	CREBZF	3	-	11	85368608	85376182	7575	UcscGene20130723	False
SLC25A28	9.1724	0.0841	0.4542	1819.31	82.7736	No	SLC25A28	5	-	10	101370275	101418994	3018	UcscGene20130723	False
KIAA1324	5.8367	0.0844	0.4552	215.604	27.1943	No	KIAA1324	8	+	1	109656585	109749403	8383	UcscGene20130723	False
NCAPG2	-8.6593	0.0852	0.4592	0.5721	10.9396	No	NCAPG2	7	-	7	158424003	158497520	6159	UcscGene20130723	False
GOLGA8G	-8.3459	0.0868	0.467	1.7124	29.3383	No	GOLGA8G	6	?	15	28623784	28778143	12272	UcscGene20130723	True
MFF	-9.2579	0.0873	0.4696	70.6855	1685.09	No	MFF	11	+	2	228189867	228222552	2792	UcscGene20130723	True
SPATA6L	5.7677	0.0875	0.4699	31.7029	4.0381	No	SPATA6L	5	-	9	4553386	4666674	8951	UcscGene20130723	True
C19orf24	9.7837	0.0877	0.4707	924.82	30.4488	No	C19orf24	2	+	19	1275520	1279243	978	UcscGene20130723	False
NXN	-5.9605	0.0881	0.4715	34.8312	289.399	No	NXN	4	-	17	702553	882998	3561	UcscGene20130723	False
FKBP9L	-7.4976	0.0883	0.4715	1.4209	18.7946	No	FKBP9L	4	-	7	55748767	55772260	3093	UcscGene20130723	True
WASH1	-9.5069	0.0883	0.4715	0.2889	8.3607	No	WASH1	5	-	9	14511	29739	3252	UcscGene20130723	True
SLC31A1	5.5264	0.0881	0.4715	300.366	41.0619	No	SLC31A1	2	+	9	115983808	116029217	5480	UcscGene20130723	True
PALMD	-10.0595	0.0894	0.4769	54.063	1991.12	No	PALMD	1	+	1	100111431	100160097	2578	UcscGene20130723	False
TOMM20	8.2477	0.0897	0.4784	731.135	43.2692	No	TOMM20	1	-	1	235272658	235292256	3385	UcscGene20130723	True
HSD3B2	5.74	0.09	0.4792	92.5915	11.8191	No	HSD3B2	4	+	1	119957270	119989122	5933	UcscGene20130723	False
BCL2L11	7.3987	0.0908	0.4831	29.9976	2.3095	No	BCL2L11	18	+	2	111878491	111926022	6212	UcscGene20130723	False
RBFA	8.4832	0.0911	0.484	11.1377	0.5809	No	RBFA	3	+	18	77794346	77853788	6409	UcscGene20130723	True
CR627225	-5.6642	0.0912	0.484	7.1283	54.8045	No	CR627225	1	+	5	139541538	139552636	5951	UcscGene20130723	False
LOC100507173	-5.5487	0.0913	0.484	19.1586	142.233	No	LOC100507173	3	+	6	27661814	27678001	3194	UcscGene20130723	False
PANX2	8.1015	0.0915	0.4845	19.1186	1.1548	No	PANX2	3	+	22	50609160	50618724	3103	UcscGene20130723	False
BCL2L13	-8.0908	0.0918	0.486	44.6224	728.714	No	BCL2L13	14	+	22	18111682	18213621	6121	UcscGene20130723	False
PLEKHG2	5.5468	0.0923	0.4873	111.796	15.0266	No	PLEKHG2	4	+	19	39903750	39919055	7720	UcscGene20130723	False
BC034929	-7.2123	0.0923	0.4873	3.4344	42.3677	No	BC034929	1	+	19	55701076	55704597	1006	UcscGene20130723	True
VAMP3	-10.4647	0.0927	0.4889	35.5303	2090.2	No	VAMP3	1	+	1	7831329	7841492	2205	UcscGene20130723	False
TYW3	-9.109	0.0933	0.4915	25.4611	629.101	No	TYW3	4	+	1	75198836	75232360	3549	UcscGene20130723	True
ST3GAL2	-8.0298	0.0937	0.4931	3.1639	51.6726	No	ST3GAL2	2	-	16	70413338	70472991	5555	UcscGene20130723	False
XAB2	-9.3088	0.0938	0.4931	8.0845	221.966	No	XAB2	1	-	19	7684411	7694439	2655	UcscGene20130723	False
ZNF787	-9.2326	0.0944	0.4955	0.8581	23.5127	No	ZNF787	2	-	19	56598732	56632649	3417	UcscGene20130723	False
SMS	9.5852	0.0944	0.4955	1593.53	49.4627	No	SMS	3	+	X	21958691	22012955	1839	UcscGene20130723	False
GGPS1	5.8924	0.0952	0.4984	4191.6	503.737	No	GGPS1	4	+	1	235490665	235507844	3118	UcscGene20130723	True
FLJ42627	-6.5973	0.0952	0.4984	1.9985	20.7118	No	FLJ42627	1	+	16	2688983	2696130	7148	UcscGene20130723	True
B4GALT4	-9.711	0.0958	0.5009	44.0366	1593.34	No	B4GALT4	5	-	3	118930587	118959752	6182	UcscGene20130723	False
ARID5B	8.0759	0.097	0.5064	426.116	24.9601	No	ARID5B	3	+	10	63661013	63856707	8452	UcscGene20130723	False
C12orf42	8.384	0.097	0.5064	17.0167	0.8689	No	C12orf42	4	-	12	103631369	103889749	3300	UcscGene20130723	False
AP1S3	-5.3782	0.0971	0.5064	27.4915	196.645	No	AP1S3	4	-	2	224620047	224702319	4077	UcscGene20130723	False
KMT2C	7.8568	0.0973	0.5066	206.22	13.0446	No	KMT2C	4	-	7	151832010	152133090	18982	UcscGene20130723	False
hCG_2032978	6.0288	0.0981	0.5106	50.7345	5.7831	No	hCG_2032978	1	-	11	130714088	130732005	1453	UcscGene20130723	False
MRPL37	-9.7347	0.0985	0.5119	65.3446	2644.52	No	MRPL37	2	+	1	54665840	54684056	1483	UcscGene20130723	False
SHOX	-5.3228	0.0992	0.5149	25.0815	177.244	No	SHOX	2	+	X	585079	620146	4384	UcscGene20130723	False
AK126253	5.3309	0.0998	0.5176	108.581	15.3001	No	AK126253	1	-	4	185286341	185291024	2040	UcscGene20130723	False
BC094791	-6.8007	0.1	0.518	1.7221	19.4934	No	BC094791	1	+	17	67586136	67624479	3090	UcscGene20130723	False
EDEM2	8.3172	0.1001	0.5183	17.216	0.8689	No	EDEM2	7	-	20	33703160	33865960	3629	UcscGene20130723	True
CDC42	-6.5785	0.1009	0.5211	167.9	1767.37	No	CDC42	7	+	1	22379120	22419436	3331	UcscGene20130723	False
ADCY6	6.3567	0.1008	0.5211	62.3587	6.351	No	ADCY6	4	-	12	49159975	49182820	7729	UcscGene20130723	True
STX2	-7.6792	0.1018	0.5255	94.586	1457.87	No	STX2	3	-	12	131274145	131323819	3465	UcscGene20130723	False
AX747844	-7.21	0.1022	0.5264	7.9188	103.724	No	AX747844	1	-	12	47599682	47601754	2073	UcscGene20130723	True
DENND1A	-6.7504	0.1022	0.5264	6.9079	77.5073	No	DENND1A	8	-	9	126141933	126692417	7098	UcscGene20130723	True
PGAP1	-5.4614	0.1039	0.5345	9.4	70.2416	No	PGAP1	6	-	2	197697728	197792519	12149	UcscGene20130723	False
ARAF	-8.9338	0.1043	0.5361	52.6328	1478.93	No	ARAF	5	+	X	47420499	47431320	3793	UcscGene20130723	True
ASF1A	-7.997	0.1051	0.5397	104.36	1881.87	No	ASF1A	1	+	6	119215241	119230335	2508	UcscGene20130723	True
NTRK2	7.0751	0.1058	0.5427	1829.56	143.157	No	NTRK2	9	+	9	87283466	87638505	19721	UcscGene20130723	False
LOC100507373	7.2327	0.1061	0.5432	19.8268	1.4504	No	LOC100507373	1	+	19	14247964	14282075	2887	UcscGene20130723	True
ENSG00000198888	-4.6479	0.1061	0.5432	1295.43	7485.76	No	MT-ND1	1	+	MT	3307	4262	956	Ensembl.R72	False
KLHL24	-6.3602	0.1074	0.5491	3.7249	37.712	No	KLHL24	3	+	3	183353411	183402304	7942	UcscGene20130723	False
U2AF1L4	-6.119	0.1076	0.5496	2.2893	21.4499	No	U2AF1L4	4	-	19	36233428	36236336	2077	UcscGene20130723	True
PHLDA1	6.9823	0.108	0.5512	896.33	71.4392	No	PHLDA1	2	-	12	76419227	76425556	5913	UcscGene20130723	False
ZMAT4	-8.3527	0.109	0.5557	0.846	19.4027	No	ZMAT4	2	-	8	40388111	40755343	2467	UcscGene20130723	False
SLC39A9	-7.8541	0.1093	0.5561	2.0226	36.2761	No	SLC39A9	7	+	14	69865096	69929107	6704	UcscGene20130723	True
TUBGCP5	8.5278	0.1092	0.5561	36.3454	1.4522	No	TUBGCP5	3	+	15	22833395	22873891	5235	UcscGene20130723	False
AX747628	4.8854	0.1094	0.5562	74.53	11.8563	No	AX747628	1	-	10	65005260	65007599	2340	UcscGene20130723	True
STOML2	8.0892	0.1097	0.5568	4023.36	202.432	No	STOML2	2	-	9	35099889	35103154	1277	UcscGene20130723	False
AK4	-8.0131	0.11	0.5581	56.0508	1080.71	No	AK4	4	+	1	65613232	65697828	7320	UcscGene20130723	False
SOX15	8.2954	0.1104	0.5593	355.511	15.9742	No	SOX15	2	-	17	7491498	7493488	1394	UcscGene20130723	True
TRAPPC2	-5.0005	0.1111	0.5624	27.1705	177.937	No	TRAPPC2	4	-	X	13730361	13752754	3771	UcscGene20130723	False
RSU1	-8.4415	0.1119	0.5661	106.124	2628.87	No	RSU1	4	-	10	16632617	16859453	5645	UcscGene20130723	False
COMMD4	8.6138	0.1122	0.5666	2409.56	87.1318	No	COMMD4	4	+	15	75628374	75632614	1740	UcscGene20130723	False
DQ583205	-5.2136	0.1138	0.5745	5.6784	40.1937	No	DQ583205	1	+	16	89299634	89302402	2769	UcscGene20130723	False
CYP1B1	-8.9606	0.1143	0.5757	22.0257	854.822	No	CYP1B1	1	-	2	38294746	38303323	5153	UcscGene20130723	False
H1F0	-8.0376	0.1143	0.5757	100.42	2078.81	No	H1F0	1	+	22	38201114	38203443	2330	UcscGene20130723	False
TTC39A	5.7019	0.115	0.5781	36.2518	4.3336	No	TTC39A	9	-	1	51752930	51810785	8959	UcscGene20130723	False
PPFIBP1	-5.7266	0.115	0.5781	362.531	3051.55	No	PPFIBP1	8	+	12	27677045	27848497	7728	UcscGene20130723	True
GPR26	5.662	0.1153	0.5787	14.373	1.7356	No	GPR26	1	+	10	125425871	125456913	10304	UcscGene20130723	False
C3orf35	-6.7574	0.1157	0.5802	1.1557	14.1485	No	C3orf35	6	+	3	37427800	37476988	2729	UcscGene20130723	False
ENSG00000210154	-5.0404	0.1168	0.5851	4.2514	28.6144	No	MT-TD	1	+	MT	7518	7585	68	Ensembl.R72	False
STRA6	-6.7768	0.1171	0.5864	48.6328	600.175	No	STRA6	12	-	15	74471808	74502046	6336	UcscGene20130723	True
GALNT10	4.9702	0.1177	0.5885	97.0986	14.7624	No	GALNT10	4	+	5	153570295	153800543	9481	UcscGene20130723	True
ABL2	5.5476	0.1179	0.5887	343.135	42.8964	No	ABL2	10	-	1	179068462	179198819	13133	UcscGene20130723	True
SUZ12P1	-5.7376	0.1179	0.5887	6.5168	55.7131	No	SUZ12P1	3	+	17	29036626	29097068	2469	UcscGene20130723	False
ZNF721	-5.5446	0.1183	0.5899	7.6968	61.6355	No	ZNF721	4	-	4	433773	492960	6444	UcscGene20130723	True
PPP2R4	6.3817	0.1199	0.5971	470.977	43.5407	No	PPP2R4	12	+	9	131873228	131911225	4615	UcscGene20130723	False
BC062794	6.1508	0.1207	0.6006	63.784	6.3813	No	BC062794	1	-	17	32496395	32510651	1077	UcscGene20130723	False
RP1L1	5.8998	0.1211	0.6019	8.0054	0.8668	No	RP1L1	1	-	8	10463860	10512617	7977	UcscGene20130723	False
HLA-DQA2	7.0825	0.1216	0.604	257.848	17.857	No	HLA-DQA2	1	+	6	32709163	32714664	1152	UcscGene20130723	False
AX748264	-5.8474	0.1229	0.6097	1.1461	10.427	No	AX748264	1	-	2	235361543	235363353	1811	UcscGene20130723	False
TNRC6A	5.3755	0.1232	0.6106	1058.5	138.173	No	TNRC6A	8	+	16	24741049	24837547	11529	UcscGene20130723	False
TUBA1C	-6.3658	0.1236	0.6118	226.85	2487.64	No	TUBA1C	3	?	12	49621709	49667113	1794	UcscGene20130723	True
KRT6A	7.6662	0.1244	0.6156	17.3054	0.8577	No	KRT6A	1	-	12	52880958	52887181	2450	UcscGene20130723	False
SAPCD2	6.6867	0.1247	0.616	21.795	1.7266	No	SAPCD2	1	-	9	139956579	139965028	3833	UcscGene20130723	False
MOB1A	4.8601	0.1252	0.618	76.2636	11.8446	No	MOB1A	2	-	2	74383211	74405995	2525	UcscGene20130723	False
REL	-5.2644	0.1258	0.6203	22.478	166.908	No	REL	2	+	2	61108752	61150178	2592	UcscGene20130723	False
SLC48A1	-5.2524	0.126	0.6209	16.3059	120.662	No	SLC48A1	2	+	12	48165370	48176536	3211	UcscGene20130723	True
LUC7L	-6.0683	0.1261	0.6209	2.297	22.9006	No	LUC7L	7	-	16	238970	385566	4940	UcscGene20130723	True
PTGES2	8.1342	0.1267	0.6228	3570.86	127.213	No	PTGES2	3	-	9	130882972	130890741	2424	UcscGene20130723	False
SSPN	-7.7942	0.1268	0.6229	11.8435	262.207	No	SSPN	4	+	12	26348269	26405853	4780	UcscGene20130723	False
GPR98	-6.3571	0.127	0.6229	18.8781	210.511	No	GPR98	6	+	5	89854617	90460033	20317	UcscGene20130723	False
NUTM2G	4.8755	0.127	0.6229	9.4192	1.4448	No	NUTM2G	2	+	9	99691286	99704572	5249	UcscGene20130723	False
PDCL	-5.1804	0.1276	0.6251	8.0019	58.0032	No	PDCL	1	-	9	125580376	125590935	3085	UcscGene20130723	False
DQ594967	4.6679	0.128	0.6262	43.7159	7.2206	No	DQ594967	1	+	7	35734848	35738524	3677	UcscGene20130723	False
MAGOHB	6.4909	0.1286	0.628	1586.78	133.69	No	MAGOHB	2	-	12	10756364	10766208	3320	UcscGene20130723	False
DUT	-7.7496	0.1285	0.628	47.73	1058.12	No	DUT	3	+	15	48623621	48635570	2246	UcscGene20130723	False
NAA20	-6.6059	0.1291	0.6301	162.77	2033.94	No	NAA20	3	+	20	19997934	20014273	1333	UcscGene20130723	False
SFXN1	-5.8404	0.1293	0.6303	2.2903	21.2613	No	SFXN1	2	+	5	174905514	174955621	4700	UcscGene20130723	False
LATS1	-6.2133	0.1299	0.6326	5.9934	64.2515	No	LATS1	5	-	6	149979289	150039392	8647	UcscGene20130723	False
DQ575504	-6.311	0.1301	0.6328	1.7085	19.1556	No	DQ575504	2	?	5	68930813	69194942	2302	UcscGene20130723	True
RAPGEF2	-6.9444	0.1305	0.6343	0.8543	12.764	No	RAPGEF2	1	+	4	160188998	160281301	6820	UcscGene20130723	False
ERF	7.3432	0.1309	0.635	150.725	8.3322	No	ERF	2	-	19	42751717	42759309	3256	UcscGene20130723	False
SYNPO	-7.4571	0.1309	0.635	35.5334	684.312	No	SYNPO	5	+	5	149980642	150038792	8251	UcscGene20130723	False
SH3KBP1	-6.6507	0.1313	0.6364	128.439	1662.17	No	SH3KBP1	5	-	X	19552083	19905744	5421	UcscGene20130723	False
DNM1	-5.4423	0.1325	0.6415	5.7033	46.1364	No	DNM1	7	+	9	130965663	131017527	4998	UcscGene20130723	True
CCDC117	-4.8967	0.1331	0.644	3.142	20.8896	No	CCDC117	4	+	22	29168662	29185283	4070	UcscGene20130723	False
BIN2	-6.8003	0.1338	0.6465	129.178	1825.75	No	BIN2	4	-	12	51674822	51718452	2937	UcscGene20130723	False
FBXO45	-5.2349	0.1342	0.6479	65.5061	493.016	No	FBXO45	1	+	3	196295725	196315930	5733	UcscGene20130723	False
MAPK8IP3	-5.8594	0.1346	0.6485	3.1459	30.0791	No	MAPK8IP3	6	+	16	1756221	1820318	9179	UcscGene20130723	True
MARCH6	5.302	0.1345	0.6485	123.072	15.9326	No	MARCH6	4	+	5	10353751	10440500	10913	UcscGene20130723	False
POLDIP2	7.9546	0.1353	0.6514	4765.81	154.222	No	POLDIP2	2	-	17	26673659	26684603	2720	UcscGene20130723	True
HBG2	-6.0152	0.136	0.6538	1.1442	11.7813	No	HBG2	3	-	11	5269502	5667011	1979	UcscGene20130723	True
SSR2	-5.1017	0.1362	0.6545	303.366	2186.46	No	SSR2	3	-	1	155978839	155990758	5773	UcscGene20130723	False
TRABD2A	-5.5681	0.1366	0.6556	10.2797	88.3977	No	TRABD2A	4	-	2	85048791	85108369	4712	UcscGene20130723	False
C1D	-7.2593	0.1375	0.6592	24.6001	463.486	No	C1D	5	-	2	68269332	68290159	1284	UcscGene20130723	False
BCCIP	5.2046	0.1379	0.6606	7170.29	952.952	No	BCCIP	5	+	10	127512104	127542264	4077	UcscGene20130723	True
OR2T33	7.2049	0.1398	0.6665	27.6979	1.4522	No	OR2T33	1	-	1	248436154	248437116	963	UcscGene20130723	False
PAPOLA	-5.7983	0.1402	0.6665	178.205	1701.3	No	PAPOLA	6	+	14	96968713	97033453	8231	UcscGene20130723	False
HADHA	-7.0592	0.1402	0.6665	143.596	2488.95	No	HADHA	3	-	2	26413504	26467594	3670	UcscGene20130723	False
FHIT	4.4716	0.1396	0.6665	3668.35	636.883	No	FHIT	3	-	3	59735036	61237133	3616	UcscGene20130723	True
PTPRG	-6.1597	0.1398	0.6665	1.1403	12.759	No	PTPRG	4	+	3	61547243	62280573	9035	UcscGene20130723	True
FBXW7	6.4353	0.1399	0.6665	65.0535	5.1806	No	FBXW7	12	-	4	153242410	153456393	5373	UcscGene20130723	True
SMA4	4.7376	0.14	0.6665	382.802	60.1802	No	SMA4	21	?	5	69140557	70516131	21700	UcscGene20130723	True
GPAA1	7.2574	0.1399	0.6665	1501.54	76.9192	No	GPAA1	3	+	8	145137524	145141119	2280	UcscGene20130723	False
RNF11	7.4029	0.1411	0.6697	3082.33	139.485	No	RNF11	1	+	1	51701945	51739119	3074	UcscGene20130723	False
MBTPS1	6.5894	0.1411	0.6697	12.0429	0.8709	No	MBTPS1	2	-	16	84087369	84150517	5038	UcscGene20130723	False
MEST	-7.3737	0.1419	0.6725	46.6575	1023.44	No	MEST	6	+	7	130126016	130146138	3008	UcscGene20130723	True
AK127555	5.7583	0.1421	0.6728	242.072	25.537	No	AK127555	1	-	6	13358062	13361194	3133	UcscGene20130723	False
FAM83B	-4.729	0.1425	0.6745	3.9891	25.4716	No	FAM83B	1	+	6	54711569	54809897	6244	UcscGene20130723	False
PTPN4	6.3898	0.1427	0.6747	76.5423	6.0988	No	PTPN4	3	+	2	120517207	120742474	12884	UcscGene20130723	False
TP63	-6.008	0.1441	0.6806	0.861	9.269	No	TP63	11	+	3	189349216	189615068	7104	UcscGene20130723	True
FRYL	-5.5044	0.1443	0.6806	2.0071	17.3947	No	FRYL	10	-	4	48499380	48782316	18034	UcscGene20130723	False
ATP1B1	-6.7174	0.1447	0.6823	41.7086	628.014	No	ATP1B1	1	+	1	169075947	169101960	2200	UcscGene20130723	True
IDH3A	-7.0653	0.1455	0.6848	369.86	6935.95	No	IDH3A	7	+	15	78441719	78462884	3452	UcscGene20130723	False
IER3IP1	-7.1361	0.1456	0.6848	58.9352	1161.77	No	IER3IP1	1	-	18	44681390	44702745	1504	UcscGene20130723	False
TNFRSF11A	5.6856	0.1461	0.6866	24.4584	2.6006	No	TNFRSF11A	6	+	18	59992520	60054943	4741	UcscGene20130723	False
GNAI2	-5.3887	0.1462	0.6866	661.179	5491.12	No	GNAI2	7	+	3	50263724	50296786	6163	UcscGene20130723	True
PXMP4	-4.4799	0.1471	0.6904	29.4548	172.636	No	PXMP4	3	-	20	32290550	32308136	5744	UcscGene20130723	False
BC065231	5.2786	0.1474	0.6908	191.242	23.9527	No	BC065231	1	+	1	145004781	145005287	507	UcscGene20130723	True
TTC39C	4.2709	0.1479	0.6927	67.4808	12.4464	No	TTC39C	3	+	18	21572737	21715574	5945	UcscGene20130723	False
AK123141	-5.5355	0.1484	0.6944	5.6966	50.7441	No	AK123141	1	+	7	63813369	63817012	3644	UcscGene20130723	False
VRK2	-6.7975	0.1486	0.6946	0.846	14.2279	No	VRK2	11	+	2	58134786	58387055	3425	UcscGene20130723	True
TFAM	5.7971	0.1491	0.6965	14.5675	1.4508	No	TFAM	3	+	10	60144903	60158990	5369	UcscGene20130723	False
LOC100506023	5.3975	0.1503	0.6998	29.4744	3.4734	No	LOC100506023	1	-	1	173204199	173446294	5619	UcscGene20130723	True
TLR10	-4.587	0.1503	0.6998	12.6287	77.6166	No	TLR10	6	-	4	38773860	38784611	3990	UcscGene20130723	False
SCARA5	-6.8457	0.1504	0.6998	93.1765	1622.28	No	SCARA5	4	-	8	27727399	27850369	4560	UcscGene20130723	True
BEX4	5.2886	0.1503	0.6998	2756.19	340.411	No	BEX4	3	+	X	102470020	102472128	1282	UcscGene20130723	False
USP48	6.5473	0.1517	0.7037	2074.79	140.963	No	USP48	8	-	1	22004792	22109688	7773	UcscGene20130723	False
FRMD4A	4.6768	0.1515	0.7037	121.362	19.0207	No	FRMD4A	6	-	10	13685706	14504143	11464	UcscGene20130723	True
RASA4	5.3246	0.1516	0.7037	405.141	49.0677	No	RASA4	9	-	7	102220093	102389144	8009	UcscGene20130723	True
PRSS55	-6.0434	0.1518	0.7037	0.8581	9.8583	No	PRSS55	3	+	8	10383056	10411676	3140	UcscGene20130723	True
TYMP	-5.1964	0.1532	0.7094	152.932	1204.96	No	TYMP	6	-	22	50964181	50968514	2162	UcscGene20130723	True
ERP29	-6.7194	0.1534	0.7099	133.564	2229.21	No	ERP29	2	+	12	112451152	112461024	1472	UcscGene20130723	False
CARD14	-3.9146	0.1541	0.7111	24.5573	117.062	No	CARD14	9	+	17	78143791	78183130	7730	UcscGene20130723	True
BLOC1S3	-4.6902	0.1541	0.7111	2.5525	16.5159	No	BLOC1S3	2	+	19	45682003	45685058	2600	UcscGene20130723	False
ABCB4	-5.2442	0.1539	0.7111	1.1432	9.2713	No	ABCB4	4	-	7	87031361	87105019	4536	UcscGene20130723	False
RRN3	6.0287	0.1545	0.7113	9.9805	0.8577	No	RRN3	4	-	16	15153879	15188158	3864	UcscGene20130723	True
APBB2	5.78	0.1544	0.7113	14.8478	1.4477	No	APBB2	7	-	4	40812044	41216635	9238	UcscGene20130723	True
PLEKHA8P1	-5.349	0.1546	0.7114	4.8506	41.0002	No	PLEKHA8P1	1	-	12	45566817	45609789	1869	UcscGene20130723	True
LOC100134868	-4.9259	0.1548	0.7115	9.1545	65.0152	No	LOC100134868	2	+	20	25990435	26002430	1672	UcscGene20130723	False
P775P	-5.653	0.1552	0.7128	1.4302	13.8995	No	P775P	2	?	14	19605328	19970058	3998	UcscGene20130723	False
DZIP1	-5.629	0.1557	0.7144	1.9902	19.1546	No	DZIP1	3	-	13	96230456	96296960	7787	UcscGene20130723	True
HOXC9	-7.142	0.1569	0.7191	27.1745	688.693	No	HOXC9	1	+	12	54393877	54397120	1541	UcscGene20130723	False
PGM5	-4.5617	0.1572	0.7199	2.5744	15.9279	No	PGM5	1	+	9	70971815	71145977	3338	UcscGene20130723	True
CDC73	6.2941	0.158	0.7232	205.878	15.1702	No	CDC73	1	+	1	193091088	193223942	5939	UcscGene20130723	True
LY6E	-6.2088	0.1592	0.7279	80.6654	1053.64	No	LY6E	3	+	8	144099902	144103827	1176	UcscGene20130723	False
RNF207	-4.3688	0.1601	0.7308	4.5838	26.3991	No	RNF207	4	+	1	6266189	6281359	5700	UcscGene20130723	True
DAP3	5.6134	0.1601	0.7308	2642.72	271.741	No	DAP3	5	+	1	155658882	155708800	2217	UcscGene20130723	True
RNF126	6.7199	0.1613	0.7352	1261.06	67.0915	No	RNF126	1	-	19	647526	663233	1650	UcscGene20130723	False
PARVB	6.9556	0.1617	0.7367	555.363	23.4891	No	PARVB	4	+	22	44395091	44565112	2172	UcscGene20130723	True
PRDM15	-4.8571	0.162	0.7373	1.1432	8.0998	No	PRDM15	4	-	21	43218385	43299591	7710	UcscGene20130723	False
PFKM	4.7432	0.1638	0.7448	148.962	22.0455	No	PFKM	7	+	12	48499656	48540187	4409	UcscGene20130723	True
MAST4	-4.6506	0.1648	0.7486	5.1555	33.6395	No	MAST4	10	+	5	65892176	66465423	12785	UcscGene20130723	True
PPP2CB	-6.4042	0.1658	0.7525	22.5371	357.293	No	PPP2CB	1	-	8	30643126	30670352	1970	UcscGene20130723	False
AX748362	5.0028	0.1662	0.7535	8.8059	1.1515	No	AX748362	1	-	21	43495004	43496973	1970	UcscGene20130723	True
LOC440311	5.836	0.1678	0.7604	10.0406	0.8684	No	LOC440311	1	+	15	95398592	95400293	1702	UcscGene20130723	False
GULP1	-5.6454	0.1681	0.7607	124.753	1288.82	No	GULP1	7	+	2	189156396	189460652	10994	UcscGene20130723	True
PDE1A	5.7071	0.1683	0.7612	6892.42	645.207	No	PDE1A	7	-	2	183004762	183387572	6345	UcscGene20130723	False
SHROOM1	5.0203	0.1687	0.7622	49.0858	6.3498	No	SHROOM1	2	-	5	132157833	132166590	4113	UcscGene20130723	False
POLR1C	6.794	0.1705	0.7698	2052.39	81.6135	No	POLR1C	2	+	6	43484777	43497114	1448	UcscGene20130723	True
PF4	6.3643	0.1711	0.7718	62.8091	3.7757	No	PF4	1	-	4	74846542	74847841	856	UcscGene20130723	False
CTTN	-5.5037	0.1718	0.7741	20.0126	196.768	No	CTTN	5	+	11	70244612	70282690	3976	UcscGene20130723	False
SLC30A7	-5.2444	0.1725	0.7744	61.8001	536.787	No	SLC30A7	2	+	1	101361632	101447311	8216	UcscGene20130723	False
METTL20	-4.4878	0.1721	0.7744	3.4083	21.1713	No	METTL20	3	+	12	31800094	31822016	2381	UcscGene20130723	False
SMIM15	-5.7471	0.1723	0.7744	161.676	1813.61	No	SMIM15	3	-	5	60453536	60458302	2890	UcscGene20130723	False
EDA	5.5983	0.1725	0.7744	9.1367	0.8713	No	EDA	7	+	X	68835911	69259321	6097	UcscGene20130723	True
M37726	-4.2939	0.1732	0.776	3.1194	17.9051	No	M37726	1	+	1	568844	568913	70	UcscGene20130723	False
ENSG00000210156	-4.2939	0.1732	0.776	3.1194	17.9051	No	MT-TK	1	+	MT	8295	8364	70	Ensembl.R72	False
CANX	6.6582	0.1738	0.7781	6832.42	293.469	No	CANX	5	+	5	179125428	179158639	5127	UcscGene20130723	False
BCAR3	-6.0598	0.1743	0.7797	0.8668	12.1554	No	BCAR3	6	-	1	94027343	94312706	4555	UcscGene20130723	True
CSMD2	-5.7722	0.1748	0.7814	4.3341	50.3821	No	CSMD2	3	-	1	33979609	34631443	14839	UcscGene20130723	True
ZNF799	-4.837	0.1754	0.7832	13.553	98.7086	No	ZNF799	2	-	19	12490003	12512088	4974	UcscGene20130723	False
ZDHHC15	-5.2334	0.1775	0.7918	6.6233	58.631	No	ZDHHC15	4	-	X	74588262	74743337	6525	UcscGene20130723	False
ARG2	5.5187	0.1777	0.7922	50.5877	4.918	No	ARG2	1	+	14	68086579	68118436	1980	UcscGene20130723	True
PTCSC3	4.5559	0.1779	0.7924	9.3882	1.4431	No	PTCSC3	1	-	14	36604916	36645857	1152	UcscGene20130723	True
CCDC42B	6.3735	0.1781	0.7926	1354.92	72.0278	No	CCDC42B	1	+	12	113587663	113597081	1514	UcscGene20130723	True
PPP1R15A	-5.7763	0.1788	0.7927	67.6069	811.724	No	PPP1R15A	1	+	19	49375649	49379319	2383	UcscGene20130723	False
SPICE1	4.2167	0.1787	0.7927	499.008	89.0094	No	SPICE1	5	-	3	113161565	113234034	10727	UcscGene20130723	False
BC036236	-5.2721	0.1788	0.7927	2.0071	18.2927	No	BC036236	1	+	3	181670167	181721828	2906	UcscGene20130723	True
ENSG00000210082	-3.8552	0.1785	0.7927	4343.49	20888.1	No	MT-RNR2	1	+	MT	1671	3229	1559	Ensembl.R72	False
SLC41A2	-5.1733	0.1797	0.7962	2.011	17.5124	No	SLC41A2	1	-	12	105197275	105322472	3544	UcscGene20130723	True
DNAJC9-AS1	-4.0462	0.1807	0.7976	16.0073	83.7744	No	DNAJC9-AS1	1	+	10	75007125	75036742	2858	UcscGene20130723	True
EFR3B	-4.9336	0.1804	0.7976	54.5631	422.806	No	EFR3B	2	+	2	25264973	25382004	10295	UcscGene20130723	False
ATP13A3	-5.5567	0.1802	0.7976	10.0867	107.604	No	ATP13A3	3	-	3	194123403	194188968	9183	UcscGene20130723	False
TMEM130	-4.0744	0.1807	0.7976	6.2807	33.2812	No	TMEM130	4	-	7	98444111	98467673	3155	UcscGene20130723	False
NR2F1-AS1	4.4193	0.1809	0.7979	14.273	2.3164	No	NR2F1-AS1	11	-	5	92745065	92917003	6584	UcscGene20130723	False
NPC1	-4.6556	0.1813	0.7988	1.7278	11.841	No	NPC1	4	-	18	21108363	21166581	6275	UcscGene20130723	True
AP4S1	-3.8279	0.1815	0.7993	34.2606	163.599	No	AP4S1	6	+	14	31494312	31565656	6323	UcscGene20130723	True
FLJ00278	-4.751	0.1822	0.8015	1.4418	10.3569	No	FLJ00278	5	?	15	30700508	32891611	3369	UcscGene20130723	True
AK098763	-4.2432	0.1829	0.8038	22.3939	128.113	No	AK098763	1	+	3	147657792	147660801	2568	UcscGene20130723	False
CLSPN	-3.7364	0.1836	0.8062	29.4417	135.58	No	CLSPN	2	-	1	36197713	36235551	8484	UcscGene20130723	False
ANKRD35	-5.6241	0.1838	0.8062	64.0775	730.347	No	ANKRD35	2	+	1	145549209	145568526	3363	UcscGene20130723	True
ZNF260	-4.5775	0.1839	0.8062	4.308	28.6771	No	ZNF260	5	-	19	37001589	37019248	5582	UcscGene20130723	False
IGF1R	5.5104	0.1847	0.8091	112.012	10.4459	No	IGF1R	5	+	15	99192761	99507759	11332	UcscGene20130723	True
S1PR2	3.4888	0.1861	0.8142	46.7618	11.2603	No	S1PR2	2	-	19	10332109	10341948	3584	UcscGene20130723	True
PTGS1	5.5739	0.1863	0.8145	25.9696	2.2918	No	PTGS1	8	+	9	125132809	125157982	5791	UcscGene20130723	False
MSX1	4.3604	0.1871	0.8174	9021.72	1483.7	No	MSX1	1	+	4	4861392	4865660	1937	UcscGene20130723	False
NF1	-5.0205	0.1875	0.8182	1.1403	9.5664	No	NF1	9	+	17	29421945	29708905	18366	UcscGene20130723	True
AK124233	-3.7289	0.1902	0.8286	5.1453	23.8373	No	AK124233	1	-	13	111551118	111554715	3598	UcscGene20130723	True
ZNF652	4.3784	0.1905	0.8286	51.9354	8.3957	No	ZNF652	3	-	17	47366568	47439835	11677	UcscGene20130723	False
GK5	-4.0979	0.1905	0.8286	24.6171	134.152	No	GK5	4	-	3	141876369	141944449	11444	UcscGene20130723	False
GSDMC	4.4349	0.1902	0.8286	12.8576	2.0223	No	GSDMC	1	-	8	130760442	130799134	2714	UcscGene20130723	False
MRPL16	-5.8712	0.1916	0.8327	104.121	1539.02	No	MRPL16	1	-	11	59573608	59578345	1182	UcscGene20130723	False
CHRNB1	3.6431	0.192	0.8337	59.5627	13.3191	No	CHRNB1	3	+	17	7348406	7360932	3618	UcscGene20130723	False
ZNF595	4.2179	0.1923	0.8341	127.325	22.0584	No	ZNF595	5	+	4	53227	196092	4312	UcscGene20130723	True
KCNQ1OT1	3.8029	0.1927	0.8347	675.109	140.611	No	KCNQ1OT1	1	-	11	2629558	2721228	91671	UcscGene20130723	True
KIF22	-5.7686	0.1926	0.8347	19.7334	271.405	No	KIF22	4	+	16	29802034	29816706	2437	UcscGene20130723	True
METTL9	-5.6543	0.1931	0.8354	155.896	1972.26	No	METTL9	2	+	16	21610856	21668792	3195	UcscGene20130723	True
AK127846	-4.3674	0.1935	0.8367	1.725	10.7181	No	AK127846	1	+	19	53510765	53516424	4051	UcscGene20130723	False
C6orf62	-4.9185	0.1937	0.8368	399.795	3246.85	No	C6orf62	1	-	6	24705090	24719403	2472	UcscGene20130723	True
TDRD1	-4.5792	0.1959	0.8395	1.696	11.7614	No	TDRD1	6	+	10	115939029	115992063	5985	UcscGene20130723	False
MRPL17	-5.8106	0.195	0.8395	124.145	1824.63	No	MRPL17	1	-	11	6701616	6704632	2366	UcscGene20130723	False
SLTM	5.6453	0.1959	0.8395	3076.34	237.597	No	SLTM	6	-	15	59171244	59225852	5584	UcscGene20130723	False
GOLGA6L10	4.9482	0.1953	0.8395	14.5118	1.7377	No	GOLGA6L10	3	-	15	82633123	83018198	7077	UcscGene20130723	True
EPS15L1	-3.5896	0.1955	0.8395	6.56	28.7825	No	EPS15L1	9	-	19	16466055	16582823	5972	UcscGene20130723	False
RQCD1	-4.5711	0.1946	0.8395	4.6047	31.5553	No	RQCD1	4	+	2	219433303	219461158	3858	UcscGene20130723	False
ADTRP	-4.105	0.1957	0.8395	3.1459	17.3979	No	ADTRP	4	-	6	11713888	11779280	2906	UcscGene20130723	False
ENPP1	4.1547	0.195	0.8395	34.3264	6.0799	No	ENPP1	2	+	6	132129156	132216295	8121	UcscGene20130723	True
AK091729	-4.0162	0.1956	0.8395	2.282	12.1296	No	AK091729	1	-	7	100893616	100895601	1986	UcscGene20130723	True
UBXN11	4.9284	0.1961	0.8398	2004.14	242.826	No	UBXN11	7	-	1	26608773	26644756	3053	UcscGene20130723	True
KLB	-4.0215	0.1963	0.8398	34.8908	185.786	No	KLB	2	+	4	39408473	39453153	6079	UcscGene20130723	True
TRIM59	-4.0445	0.1969	0.8413	4.5282	24.4287	No	TRIM59	2	-	3	160153291	160167626	3876	UcscGene20130723	True
CCDC152	4.9485	0.197	0.8413	12.1457	1.441	No	CCDC152	2	+	5	42756920	42802539	3491	UcscGene20130723	True
ZC3H13	4.8763	0.1975	0.8428	440.33	54.5112	No	ZC3H13	4	-	13	46529805	46626894	8495	UcscGene20130723	False
FOXJ3	-4.133	0.1979	0.8429	5.7122	32.1281	No	FOXJ3	4	-	1	42642210	42801548	5778	UcscGene20130723	False
ACBD7	-3.9534	0.1979	0.8429	39.0177	202.085	No	ACBD7	2	-	10	15057071	15130775	4189	UcscGene20130723	True
POLR2J4	-4.492	0.198	0.8429	2.5622	17.1107	No	POLR2J4	4	-	7	43980494	44058748	7619	UcscGene20130723	True
NDUFV2	4.9675	0.1987	0.844	4759.19	557.61	No	NDUFV2	1	+	18	9102628	9134343	930	UcscGene20130723	False
SSR3	-3.9746	0.1984	0.844	157.117	822.309	No	SSR3	2	-	3	156257929	156272973	3755	UcscGene20130723	False
TAX1BP1	5.4245	0.1988	0.844	369.287	32.5984	No	TAX1BP1	4	+	7	27778992	27869386	3668	UcscGene20130723	False
NOTCH2NL	-4.9661	0.1998	0.8443	322.224	2763.42	No	NOTCH2NL	5	+	1	145209111	145295525	6634	UcscGene20130723	True
OTUD7B	-3.7345	0.1993	0.8443	11.7764	55.3875	No	OTUD7B	2	-	1	149912232	149982686	9692	UcscGene20130723	False
AICDA	-3.5874	0.1999	0.8443	7.6815	33.8595	No	AICDA	4	-	12	8754762	8765442	2794	UcscGene20130723	False
PVALB	-5.7274	0.1997	0.8443	46.8996	682.585	No	PVALB	2	-	22	37196745	37215517	595	UcscGene20130723	False
KIAA1191	4.7468	0.1993	0.8443	4226.89	556.033	No	KIAA1191	5	-	5	175773066	175788809	2827	UcscGene20130723	False
ENSG00000198899	-4.0179	0.1996	0.8443	522.687	2796.51	No	MT-ATP6	1	+	MT	8527	9207	681	Ensembl.R72	True
BRDT	4.6148	0.2008	0.8474	8.3098	1.1555	No	BRDT	7	+	1	92414928	92479985	4051	UcscGene20130723	False
LOC728875	5.2543	0.2015	0.8474	402.083	38.9693	No	LOC728875	4	-	1	144300512	144521969	2118	UcscGene20130723	True
BLOC1S2	4.5114	0.2015	0.8474	5052.44	743.188	No	BLOC1S2	4	-	10	102033035	102046469	2920	UcscGene20130723	False
CCDC57	3.7977	0.2018	0.8474	50.6281	10.4195	No	CCDC57	4	-	17	80059346	80170689	9448	UcscGene20130723	False
RALBP1	5.1918	0.2014	0.8474	3609.12	364.514	No	RALBP1	2	+	18	9475007	9538106	4522	UcscGene20130723	True
ZNF43	-3.627	0.2009	0.8474	10.5863	47.5523	No	ZNF43	7	-	19	21987751	22034870	5944	UcscGene20130723	False
BC036311	-4.157	0.2018	0.8474	1.7153	9.8613	No	BC036311	1	-	5	118332003	118373361	2277	UcscGene20130723	False
CCDC170	-3.9898	0.2019	0.8474	2.2903	12.17	No	CCDC170	1	+	6	151815175	151942328	5283	UcscGene20130723	True
MRPS21	-4.4912	0.2024	0.8485	326.475	2203.21	No	MRPS21	2	+	1	150266269	150280819	939	UcscGene20130723	False
AFMID	-3.4884	0.2027	0.8489	39.953	168.93	No	AFMID	5	+	17	76183398	76203782	3434	UcscGene20130723	False
GIGYF2	-4.3323	0.2028	0.8489	7.6857	48.0668	No	GIGYF2	12	+	2	233562015	233725289	10337	UcscGene20130723	True
DSTYK	3.6329	0.2034	0.8505	265.928	58.861	No	DSTYK	3	-	1	205111631	205180727	8376	UcscGene20130723	False
BC042029	4.5012	0.2037	0.8511	7.9414	1.1601	No	BC042029	1	-	8	50047180	50047788	609	UcscGene20130723	False
SLC5A5	3.7174	0.2048	0.8545	193.125	41.0425	No	SLC5A5	1	+	19	17982782	18005983	3576	UcscGene20130723	False
LPP	3.3464	0.2048	0.8545	319.488	80.403	No	LPP	5	+	3	187871663	188608460	23069	UcscGene20130723	True
BC051721	-3.4735	0.2051	0.8548	6.5948	27.7765	No	BC051721	1	+	22	18837631	18843431	2337	UcscGene20130723	True
NOD2	-4.975	0.2055	0.8557	13.1813	117.229	No	NOD2	13	+	16	50727514	50766987	4800	UcscGene20130723	False
COPS6	-5.3283	0.2057	0.8562	236.943	2663.04	No	COPS6	2	+	7	99686583	99689822	1917	UcscGene20130723	False
BC050301	-4.0471	0.2062	0.8566	3.4248	18.8522	No	BC050301	1	-	14	61769739	61789536	4499	UcscGene20130723	True
CLUH	4.6391	0.2064	0.8566	8.6111	1.1581	No	CLUH	3	-	17	2592680	2614927	6151	UcscGene20130723	True
RAC2	-5.2595	0.206	0.8566	61.1023	655.427	No	RAC2	1	-	22	37621310	37640305	1468	UcscGene20130723	False
TMEM160	5.2271	0.207	0.8571	1826.38	172.861	No	TMEM160	1	-	19	47549167	47551882	655	UcscGene20130723	False
AK097794	-5.1787	0.207	0.8571	3.7562	38.4722	No	AK097794	1	-	3	158263009	158288855	1640	UcscGene20130723	False
SRD5A3-AS1	-3.6173	0.2067	0.8571	12.2946	55.4194	No	SRD5A3-AS1	2	-	4	56230140	56251747	1970	UcscGene20130723	True
PEA15	-4.9476	0.2074	0.8574	256.283	2265.42	No	PEA15	2	+	1	160175125	160185162	2776	UcscGene20130723	True
BC040333	-3.7338	0.2076	0.8574	5.4188	25.817	No	BC040333	1	+	4	39640760	39653681	1050	UcscGene20130723	False
C4orf27	-5.1428	0.2076	0.8574	210.817	2111.82	No	C4orf27	1	-	4	170650619	170679093	1216	UcscGene20130723	False
LOC100131691	-4.9814	0.208	0.8586	1.1442	10.4488	No	LOC100131691	1	+	19	59070553	59086164	2606	UcscGene20130723	True
TUBGCP2	3.5856	0.2124	0.871	102.153	22.8191	No	TUBGCP2	7	-	10	135092134	135125841	7390	UcscGene20130723	True
ERC1	-5.0385	0.213	0.871	19.7546	191.746	No	ERC1	9	+	12	1100404	1605099	10039	UcscGene20130723	False
PARPBP	4.3541	0.2124	0.871	28.2031	4.3343	No	PARPBP	12	+	12	102513956	102591298	5005	UcscGene20130723	True
ANKRD13A	4.1491	0.2116	0.871	549.272	93.941	No	ANKRD13A	7	+	12	110436991	110477235	5998	UcscGene20130723	False
POLE	-4.7575	0.2128	0.871	7.4047	60.2025	No	POLE	5	-	12	133200348	133263945	9377	UcscGene20130723	False
FAM71D	-4.9409	0.2119	0.871	1.1471	10.4509	No	FAM71D	4	+	14	67656110	67695267	2976	UcscGene20130723	False
MAP1A	4.5102	0.2121	0.871	292.647	41.5267	No	MAP1A	1	+	15	43809806	43823818	10275	UcscGene20130723	False
CNEP1R1	-4.2688	0.2114	0.871	2.2845	14.2069	No	CNEP1R1	3	+	16	50059189	50070999	2097	UcscGene20130723	False
LONRF2	-3.9057	0.2125	0.871	1.7134	8.939	No	LONRF2	2	-	2	100889753	100939195	13912	UcscGene20130723	False
PPIL6	-3.8623	0.2128	0.871	83.5614	426.305	No	PPIL6	4	-	6	109711418	109762374	5825	UcscGene20130723	True
ENSG00000210100	-3.6505	0.2117	0.871	3.6915	17.035	No	MT-TI	1	+	MT	4263	4331	69	Ensembl.R72	True
IMPAD1	3.6553	0.2142	0.8755	13.43	2.8931	No	IMPAD1	1	-	8	57870488	57906430	7230	UcscGene20130723	False
C9orf3	-4.0867	0.2157	0.8801	460.248	2635.35	No	C9orf3	8	+	9	97488951	97849500	6690	UcscGene20130723	True
CETN2	4.1092	0.2156	0.8801	5442.43	940.088	No	CETN2	1	-	X	151995871	151999301	1080	UcscGene20130723	False
NEAT1	-3.8676	0.2163	0.8818	59.5876	306.82	No	NEAT1	1	+	11	65190269	65212028	21760	UcscGene20130723	True
ZNF619	-4.2037	0.2172	0.8849	3.1329	19.1479	No	ZNF619	6	+	3	40518604	40531728	4255	UcscGene20130723	False
DOPEY2	4.2117	0.2176	0.885	261.888	42.7061	No	DOPEY2	3	+	21	37536839	37666572	8859	UcscGene20130723	False
TCEAL3	5.0626	0.2176	0.885	1766.91	172.961	No	TCEAL3	3	+	X	102862834	102864855	1125	UcscGene20130723	False
IFT57	-5.4757	0.2186	0.8882	140.147	2119.06	No	IFT57	2	-	3	107879659	107941417	3296	UcscGene20130723	False
AK3	-4.4594	0.2189	0.8887	320.953	2256.13	No	AK3	5	-	9	4709557	4742043	4621	UcscGene20130723	False
SMG7-AS1	-4.3592	0.2204	0.8942	1.4181	9.5368	No	SMG7-AS1	1	-	1	183430011	183441117	2454	UcscGene20130723	False
AX747088	3.223	0.2209	0.8952	258.508	67.8008	No	AX747088	1	+	19	48285437	48287939	2503	UcscGene20130723	True
SSFA2	-4.1218	0.2226	0.9014	456.188	2706.45	No	SSFA2	8	+	2	182756472	182795464	7926	UcscGene20130723	False
ENSG00000228253	-3.2936	0.2228	0.9017	135.699	536.091	No	MT-ATP8	1	+	MT	8366	8572	207	Ensembl.R72	True
EIF4G2	-4.6567	0.2239	0.9053	1136.76	9178.52	No	EIF4G2	5	-	11	10818593	10830582	4682	UcscGene20130723	True
MT1M	5.3364	0.2243	0.9053	242.352	17.1359	No	MT1M	2	+	16	56651373	56667898	570	UcscGene20130723	True
KIAA2018	-3.3756	0.2241	0.9053	11.6748	48.0507	No	KIAA2018	2	-	3	113367233	113415493	13737	UcscGene20130723	False
RCN1	-4.725	0.2245	0.9056	1.4142	12.0581	No	RCN1	3	+	11	31838114	32127272	3200	UcscGene20130723	True
C4BPB	3.798	0.2255	0.9072	22.0254	4.3444	No	C4BPB	7	+	1	207262212	207273337	1800	UcscGene20130723	False
LLPH	-4.7774	0.2254	0.9072	96.9846	855.383	No	LLPH	2	-	12	66516849	66563807	1923	UcscGene20130723	True
CAB39L	5.3737	0.2256	0.9072	3225.99	212.891	No	CAB39L	3	-	13	49882786	50018221	3990	UcscGene20130723	False
MAP2K7	-3.7857	0.2259	0.9072	3.7301	18.8063	No	MAP2K7	6	+	19	7968765	7979363	4860	UcscGene20130723	False
MFSD6	-4.4061	0.226	0.9072	2.0197	14.1944	No	MFSD6	2	+	2	191273081	191367041	4955	UcscGene20130723	False
NAMPT	-4.8109	0.2259	0.9072	108.701	984.065	No	NAMPT	3	-	7	105888732	105925638	6506	UcscGene20130723	False
KIAA1456	-3.6313	0.2264	0.908	46.9603	219.406	No	KIAA1456	4	+	8	12803151	12889012	10669	UcscGene20130723	False
AK128734	4.9504	0.2272	0.9105	2097.53	206.781	No	AK128734	1	-	1	65338383	65343856	5474	UcscGene20130723	True
NUP153	-4.4496	0.2277	0.912	2.2748	16.5328	No	NUP153	3	-	6	17615266	17707065	6030	UcscGene20130723	False
ATE1	-5.0375	0.228	0.9125	22.5695	248.218	No	ATE1	7	-	10	123502625	123688217	2694	UcscGene20130723	False
INHBE	-3.7326	0.2283	0.9127	3.7045	18.2798	No	INHBE	1	+	12	57849096	57851791	2437	UcscGene20130723	False
TMEM161B-AS1	4.9881	0.229	0.9148	299.142	28.1289	No	TMEM161B-AS1	4	+	5	87564699	87732491	1243	UcscGene20130723	False
ENSG00000198804	-3.6144	0.2293	0.9155	3160.04	14710.9	No	MT-CO1	1	+	MT	5904	7445	1542	Ensembl.R72	False
GPN1	5.2095	0.2305	0.9194	2397.48	178.021	No	GPN1	6	+	2	27851515	27873713	2098	UcscGene20130723	True
TMEM106A	-4.3287	0.2315	0.9216	1.1349	7.8213	No	TMEM106A	4	+	17	41363894	41371589	2817	UcscGene20130723	False
TTC28	-3.7099	0.2318	0.9216	31.1746	152.915	No	TTC28	1	-	22	28374002	29075853	11795	UcscGene20130723	True
LRAT	-3.7732	0.2319	0.9216	3.4335	17.4133	No	LRAT	2	+	4	155665152	155674270	5002	UcscGene20130723	True
DNAJC30	-4.7102	0.2316	0.9216	25.9754	227.298	No	DNAJC30	1	-	7	73095248	73097781	2534	UcscGene20130723	False
ENSG00000198712	-3.1859	0.232	0.9216	3473.53	13152.1	No	MT-CO2	1	+	MT	7586	8269	684	Ensembl.R72	False
BC016143_5	-4.6101	0.2338	0.9255	1.7336	14.3947	No	BC016143	1	+	11	85822165	85823166	797	UcscGene20130723	False
RPSAP58	4.1927	0.2336	0.9255	102.88	16.1352	No	RPSAP58	1	+	19	23945816	24010919	1379	UcscGene20130723	False
CALCRL	-3.5323	0.2338	0.9255	10.8254	48.7408	No	CALCRL	3	-	2	188206690	188313021	6776	UcscGene20130723	False
CBX3	-4.586	0.2339	0.9255	150.773	1226.54	No	CBX3	3	+	7	26240831	26253227	2453	UcscGene20130723	False
BC067244	-5.0363	0.2335	0.9255	74.2567	865.301	No	BC067244	1	-	8	92080143	92082417	2167	UcscGene20130723	False
DYNC2H1	-4.8587	0.235	0.928	1.4302	14.5035	No	DYNC2H1	3	+	11	102980160	103350591	13699	UcscGene20130723	False
CDON	-3.3442	0.2349	0.928	3.4252	14.0709	No	CDON	5	-	11	125826713	125933187	9424	UcscGene20130723	False
TMBIM4	-4.0997	0.2351	0.928	328.532	1996.13	No	TMBIM4	5	-	12	66530717	66563807	1957	UcscGene20130723	True
TMEM59	-4.6419	0.2358	0.93	265.723	2272.95	No	TMEM59	4	-	1	54497349	54519111	3156	UcscGene20130723	False
FLAD1	-4.1563	0.2374	0.9359	126.466	799.579	No	FLAD1	7	+	1	154955770	154965587	4024	UcscGene20130723	False
PIP5K1B	5.2057	0.238	0.9373	2205.59	143.242	No	PIP5K1B	3	+	9	71320330	71624092	3646	UcscGene20130723	True
PDZD7	-4.3534	0.2386	0.9389	4.2907	30.7408	No	PDZD7	3	-	10	102767440	102790914	5071	UcscGene20130723	True
TMEM126B	4.9769	0.2389	0.9396	4918.49	420.017	No	TMEM126B	7	+	11	85339617	85347583	2413	UcscGene20130723	False
PABPN1	-4.6331	0.2404	0.9435	82.3817	721.673	No	PABPN1	2	+	14	23789397	23795394	4059	UcscGene20130723	True
ZNF528	3.1546	0.2403	0.9435	31.5412	8.3864	No	ZNF528	3	+	19	52901121	52921657	7193	UcscGene20130723	False
COMMD8	-5.1603	0.2405	0.9435	70.3677	1067.07	No	COMMD8	1	-	4	47452811	47465676	1411	UcscGene20130723	False
ZNF491	3.9509	0.2417	0.9473	13.1591	2.3029	No	ZNF491	2	+	19	11909391	11919306	2823	UcscGene20130723	False
BC036594	4.1227	0.2427	0.9498	9.1705	1.4468	No	BC036594	1	-	1	84041471	84326679	3165	UcscGene20130723	True
LOC284912	3.8222	0.2426	0.9498	7.7275	1.4477	No	LOC284912	1	-	22	36023038	36031181	849	UcscGene20130723	False
CRB1	-4.1828	0.2433	0.9506	1.1403	7.5223	No	CRB1	9	+	1	197170592	197447585	12957	UcscGene20130723	False
RAB4A	4.7129	0.2434	0.9506	5497.09	575.232	No	RAB4A	3	+	1	229406809	229441640	3035	UcscGene20130723	True
FEZ1	3.9647	0.2432	0.9506	2624.04	454.976	No	FEZ1	4	-	11	125315641	125366206	3416	UcscGene20130723	True
CLEC2D	-3.4873	0.245	0.9555	4.0117	17.9699	No	CLEC2D	8	+	12	9822304	9852151	5974	UcscGene20130723	False
ZNF70	-3.935	0.2451	0.9555	3.1517	17.9941	No	ZNF70	2	-	22	24083772	24093279	4017	UcscGene20130723	False
P704P	3.6055	0.246	0.9583	51.2494	10.7384	No	P704P	1	-	22	16251236	16255495	4260	UcscGene20130723	False
PKD1L2	4.3148	0.2462	0.9585	370.18	51.2526	No	PKD1L2	7	-	16	81134484	81253975	11810	UcscGene20130723	False
DLGAP1-AS5	-4.6345	0.2465	0.9588	0.8668	8.0253	No	DLGAP1-AS5	1	+	18	4264602	4296000	3220	UcscGene20130723	True
TXNL1	4.6708	0.2467	0.9588	2117.37	223.561	No	TXNL1	5	-	18	54270053	54318502	4835	UcscGene20130723	False
ZFHX3	-4.2005	0.247	0.9592	59.6479	401.214	No	ZFHX3	2	-	16	72816786	73092534	16168	UcscGene20130723	True
PFDN6	4.715	0.2478	0.9616	569.142	57.1823	No	PFDN6	4	+	6	33257374	33258711	733	UcscGene20130723	True
CORO7-PAM16	3.6692	0.2482	0.962	142.072	28.6475	No	CORO7-PAM16	4	-	16	4390252	4466962	4888	UcscGene20130723	True
PLXDC1	-3.7932	0.2483	0.962	17.731	94.138	No	PLXDC1	6	-	17	37219556	37309485	7125	UcscGene20130723	True
MYLK	-4.0534	0.2492	0.9641	2.011	12.4789	No	MYLK	13	-	3	123331143	123603149	10054	UcscGene20130723	True
H1FX	-4.9743	0.2492	0.9641	46.0537	628.817	No	H1FX	1	-	3	129033614	129035120	1507	UcscGene20130723	True
LIMD1	-3.5465	0.2496	0.9648	5.4163	25.2294	No	LIMD1	1	+	3	45636323	45722755	6284	UcscGene20130723	True
LINC00657	4.8365	0.2502	0.9664	1238.31	106.873	No	LINC00657	1	-	20	34633540	34638882	5343	UcscGene20130723	False
BACH2	-3.6785	0.251	0.9688	2.0139	10.1061	No	BACH2	3	-	6	90636247	91006627	9609	UcscGene20130723	True
FRMD6-AS1	3.1344	0.2516	0.9702	143.692	38.1527	No	FRMD6-AS1	1	-	14	52116236	52118462	2227	UcscGene20130723	True
RAB3D	-3.6877	0.2523	0.9722	4.5309	22.9228	No	RAB3D	1	-	19	11432722	11450344	4273	UcscGene20130723	True
TIAL1	4.2938	0.2528	0.9729	221.543	30.1331	No	TIAL1	5	-	10	121332978	121356541	4709	UcscGene20130723	False
BC026354	-3.457	0.2528	0.9729	7.1414	31.8848	No	BC026354	1	-	11	10833621	10848129	4146	UcscGene20130723	True
STK33	3.6098	0.2541	0.9762	15.4748	3.1812	No	STK33	6	-	11	8413418	8615775	4038	UcscGene20130723	True
METRN	3.0594	0.2541	0.9762	8145.91	2242.03	No	METRN	1	+	16	765173	767480	1092	UcscGene20130723	False
GNAQ	3.8736	0.2543	0.9762	22.6847	4.0106	No	GNAQ	3	-	9	80332242	80646219	5254	UcscGene20130723	False
LHFPL2	3.658	0.2547	0.9772	34.7008	6.9413	No	LHFPL2	2	-	5	77781038	77944648	7033	UcscGene20130723	False
ATP5D	3.2583	0.2554	0.9791	4264.53	1057.07	No	ATP5D	2	+	19	1241749	1244824	996	UcscGene20130723	False
N4BP2	-3.2094	0.2557	0.9793	3.1401	12.3584	No	N4BP2	3	+	4	40058524	40159872	9757	UcscGene20130723	True
HEMK1	-4.3999	0.2563	0.981	131.365	1066.13	No	HEMK1	2	+	3	50606583	50622421	5983	UcscGene20130723	True
NAV3	-4.5243	0.2572	0.9819	1.4302	13.0624	No	NAV3	4	+	12	78225069	78606790	10348	UcscGene20130723	False
TFPT	-4.4208	0.2569	0.9819	37.5041	310.683	No	TFPT	2	-	19	54610320	54619055	1453	UcscGene20130723	True
SFRP4	-4.3831	0.2571	0.9819	340.974	2744.2	No	SFRP4	1	-	7	37945535	37956525	2973	UcscGene20130723	False
ANKRD42	4.0092	0.2585	0.9864	10.8252	1.7335	No	ANKRD42	5	+	11	82905291	82967042	5477	UcscGene20130723	False
NTAN1	-4.7091	0.2593	0.9886	301.361	3386.56	No	NTAN1	3	-	16	15131710	15149936	1219	UcscGene20130723	True
FBXO32	4.2496	0.2596	0.9889	83.234	11.2836	No	FBXO32	3	-	8	124510127	124553493	6946	UcscGene20130723	False
NXT1	4.5926	0.2607	0.9924	319.575	31.8987	No	NXT1	2	+	20	23331373	23335408	1117	UcscGene20130723	False
ATOH8	-4.0304	0.2609	0.9926	2.8682	18.2945	No	ATOH8	2	+	2	85980909	86018506	8459	UcscGene20130723	True
APAF1	-3.1974	0.2616	0.9937	5.4477	21.4562	No	APAF1	6	+	12	99039078	99129211	7191	UcscGene20130723	True
SPAG1	-4.4451	0.2618	0.9937	1.4302	12.6209	No	SPAG1	3	+	8	101170263	101254132	4443	UcscGene20130723	False
ENSG00000198786	-3.1556	0.2617	0.9937	1686.06	6494.48	No	MT-ND5	1	+	MT	12337	14148	1812	Ensembl.R72	False
MRPL4	-4.3779	0.2624	0.9952	8.5814	71.3218	No	MRPL4	3	+	19	10362640	10370736	2404	UcscGene20130723	False
FAM217B	2.9997	0.2627	0.9957	55.455	15.6103	No	FAM217B	4	+	20	58508819	58523702	5266	UcscGene20130723	True
C10orf32	3.7638	0.2632	0.9967	1962.29	361.886	No	C10orf32	2	+	10	104613967	104624718	2435	UcscGene20130723	True
RAC3	-4.4255	0.2637	0.9971	1.7336	15.2267	No	RAC3	1	+	17	79989532	79992080	1060	UcscGene20130723	False
NUP43	-3.1955	0.2637	0.9971	13.6785	53.9619	No	NUP43	3	-	6	150045452	150067688	3853	UcscGene20130723	False
HLA-DQA1	-3.8144	0.2641	0.998	202.955	1137.95	No	HLA-DQA1	4	+	6	32605183	32614839	6469	UcscGene20130723	False
NDUFS2	-3.842	0.2645	0.9986	267.2	1525.78	No	NDUFS2	5	+	1	161169105	161184184	2650	UcscGene20130723	False
LOC100133331	-2.0067	0.5667	0.9999	5.7441	14.2072	No	LOC100133331	5	?	1	322037	679736	7982	UcscGene20130723	True
LOC100288069	1.3668	0.7934	0.9999	9.5002	6.3687	No	LOC100288069	1	-	1	700245	714068	1371	UcscGene20130723	False
NOC2L	1.1592	0.8778	0.9999	10.2764	8.6775	No	NOC2L	5	-	1	879583	894679	5426	UcscGene20130723	True
ISG15	-2.5712	0.4842	0.9999	484.735	1968.87	No	ISG15	1	+	1	948847	949919	666	UcscGene20130723	False
AURKAIP1	2.0671	0.564	0.9999	3263.28	1229.53	No	AURKAIP1	4	-	1	1309110	1310818	1223	UcscGene20130723	False
MRPL20	-1.2066	0.8718	0.9999	2029.68	2569.81	No	MRPL20	2	-	1	1337276	1342693	1509	UcscGene20130723	True
SSU72	1.1653	0.8862	0.9999	5444.69	4534.2	No	SSU72	3	-	1	1477053	1510262	4413	UcscGene20130723	False
SLC35E2	1.1329	0.9001	0.9999	8.0134	6.9334	No	SLC35E2	2	-	1	1656277	1677438	7297	UcscGene20130723	True
GNB1	-1.59	0.7145	0.9999	2008.4	3760.98	No	GNB1	2	-	1	1716725	1822526	3163	UcscGene20130723	False
KIAA1751	1.059	0.953	0.9999	27.51	25.7559	No	KIAA1751	3	-	1	1884752	1935276	6199	UcscGene20130723	False
C1orf86	-1.6168	0.6863	0.9999	488.375	901.898	No	C1orf86	7	-	1	2115899	2139172	4437	UcscGene20130723	True
BC018779	-1.8828	0.5822	0.9999	3.4112	7.5113	No	BC018779	1	+	1	2121237	2123179	1943	UcscGene20130723	True
MORN1	2.6839	0.4797	0.9999	415.415	84.4492	No	MORN1	4	-	1	2252696	2322993	3602	UcscGene20130723	True
RER1	-1.6279	0.7274	0.9999	1112.7	2431.02	No	RER1	2	+	1	2323214	2336885	3214	UcscGene20130723	True
C1orf174	1.1434	0.8899	0.9999	33.5644	28.7762	No	C1orf174	3	-	1	3805697	3816857	3085	UcscGene20130723	False
RPL22	1.2338	0.8481	0.9999	6613.01	5126.81	No	RPL22	2	-	1	6245080	6259679	2085	UcscGene20130723	False
HES2	-1.0451	0.9627	0.9999	22.5347	23.6944	No	HES2	2	-	1	6472498	6484730	5298	UcscGene20130723	False
NOL9	1.3071	0.7886	0.9999	113.172	82.9145	No	NOL9	2	-	1	6581407	6614658	6744	UcscGene20130723	False
CAMTA1	1.3972	0.7852	0.9999	1803.28	1163.51	No	CAMTA1	8	+	1	6845384	7829766	9543	UcscGene20130723	False
TNFRSF9	-1.7217	0.6031	0.9999	20.7452	39.465	No	TNFRSF9	1	-	1	7975931	8003225	5993	UcscGene20130723	True
PARK7	-1.8738	0.5122	0.9999	2830.59	5806.57	No	PARK7	3	+	1	8021714	8045342	961	UcscGene20130723	True
AX747125	3.3769	0.3082	0.9999	26.1728	5.4875	No	AX747125	1	+	1	8043019	8045341	2323	UcscGene20130723	True
ENO1	1.1468	0.9031	0.9999	7354.29	6214.54	No	ENO1	4	-	1	8921059	8939151	3688	UcscGene20130723	True
H6PD	-1.8715	0.5772	0.9999	6.8471	14.7968	No	H6PD	1	+	1	9294863	9331394	9115	UcscGene20130723	False
CTNNBIP1	3.793	0.3172	0.9999	529.381	75.771	No	CTNNBIP1	2	-	1	9908334	9970316	2995	UcscGene20130723	False
LZIC	-2.9211	0.4432	0.9999	113.075	643.31	No	LZIC	4	-	1	9989776	10003427	1523	UcscGene20130723	False
NMNAT1	-2.378	0.3706	0.9999	50.4344	136.347	No	NMNAT1	1	+	1	10003486	10045556	3781	UcscGene20130723	True
UBE4B	-2.0406	0.5771	0.9999	475.246	1260.83	No	UBE4B	6	+	1	10093041	10241296	6214	UcscGene20130723	False
KIF1B	1.2298	0.8319	0.9999	23.4846	18.5101	No	KIF1B	8	+	1	10270764	10441661	16719	UcscGene20130723	True
FBXO6	-1.0651	0.9471	0.9999	19.0941	20.5192	No	FBXO6	1	+	1	11724150	11734409	1549	UcscGene20130723	False
MTHFR	-1.8303	0.5988	0.9999	5.4493	11.5722	No	MTHFR	5	-	1	11845787	11866160	8657	UcscGene20130723	True
TNFRSF1B	1.0424	0.9735	0.9999	2839.67	2686.58	No	TNFRSF1B	3	+	1	12227060	12269277	3675	UcscGene20130723	True
EFHD2	-1.8896	0.6412	0.9999	526.736	1380	No	EFHD2	1	+	1	15736391	15756839	2419	UcscGene20130723	False
DNAJC16	1.6655	0.6706	0.9999	269.63	139.974	No	DNAJC16	4	+	1	15853352	15918874	7561	UcscGene20130723	True
AGMAT	1.8558	0.53	0.9999	36.628	17.9303	No	AGMAT	1	-	1	15898194	15911605	3154	UcscGene20130723	True
SLC25A34	-1.0055	0.9959	0.9999	7.7579	7.8062	No	SLC25A34	1	+	1	16062809	16067884	3070	UcscGene20130723	False
SZRD1	-1.7836	0.679	0.9999	495.733	1255.25	No	SZRD1	5	+	1	16693525	16724643	3695	UcscGene20130723	True
NECAP2	1.1839	0.9018	0.9999	1904.28	1474.34	No	NECAP2	4	+	1	16767167	16786584	2104	UcscGene20130723	False
CROCCP3	1.4119	0.7207	0.9999	21.4654	14.4527	No	CROCCP3	2	-	1	16793931	16819196	5475	UcscGene20130723	False
NBPF1	-1.503	0.7094	0.9999	29.5801	48.4277	No	NBPF1	7	-	1	16888922	16940100	10939	UcscGene20130723	False
CROCCP2	-1.2276	0.8514	0.9999	4.2781	5.4833	No	CROCCP2	5	-	1	16944751	16971178	3902	UcscGene20130723	True
BC015342	2.0816	0.5101	0.9999	22.6053	9.2257	No	BC015342	1	-	1	16955702	16956958	1257	UcscGene20130723	True
CROCC	1.0414	0.9718	0.9999	5.4638	5.1925	No	CROCC	5	+	1	17066768	17299474	9120	UcscGene20130723	True
BC070363	-1.3695	0.8191	0.9999	33.5564	54.3471	No	BC070363	1	-	1	17215041	17216161	359	UcscGene20130723	True
SDHB	1.2651	0.8388	0.9999	2963.83	2208.54	No	SDHB	1	-	1	17345225	17380665	1145	UcscGene20130723	False
UBR4	1.5358	0.6954	0.9999	9.7265	5.784	No	UBR4	11	-	1	19401000	19536746	18976	UcscGene20130723	True
EMC1	-1.1019	0.9177	0.9999	24.8584	27.7572	No	EMC1	5	-	1	19542158	19578053	7739	UcscGene20130723	False
LOC100506730	-1.6562	0.6558	0.9999	4.0307	7.5084	No	LOC100506730	1	-	1	19619741	19622230	2490	UcscGene20130723	False
AKR7A2	-1.0494	0.9692	0.9999	1473.46	1571.1	No	AKR7A2	2	-	1	19629202	19638640	3038	UcscGene20130723	False
CAPZB	-1.4474	0.7218	0.9999	2816.32	4357.44	No	CAPZB	4	-	1	19665267	19812066	2838	UcscGene20130723	True
AX748283	1.5915	0.6291	0.9999	25.6119	15.0395	No	AX748283	1	-	1	19673335	19675427	2093	UcscGene20130723	True
MINOS1	1.1447	0.8959	0.9999	5865.33	5002.2	No	MINOS1	5	+	1	19923471	19956315	4231	UcscGene20130723	True
NBL1	-1.2644	0.8432	0.9999	3322.95	4479.83	No	NBL1	8	+	1	19969723	19984949	3281	UcscGene20130723	True
OTUD3	2.0469	0.4586	0.9999	15.1151	6.643	No	OTUD3	1	+	1	20208888	20239437	6514	UcscGene20130723	False
PLA2G5	1.7306	0.6797	0.9999	1892.29	859.641	No	PLA2G5	2	+	1	20354672	20418394	2840	UcscGene20130723	False
VWA5B1	-1.0501	0.9603	0.9999	12.8365	13.5809	No	VWA5B1	5	+	1	20617412	20681387	6090	UcscGene20130723	False
PINK1	1.2089	0.8511	0.9999	6802.88	5452.08	No	PINK1	2	+	1	20959948	20978004	2712	UcscGene20130723	True
ECE1	1.3127	0.7854	0.9999	7.1248	5.1936	No	ECE1	6	-	1	21543740	21672034	6190	UcscGene20130723	True
AX747766	-1.3045	0.783	0.9999	14.276	19.3646	No	AX747766	1	-	1	21602543	21604868	2326	UcscGene20130723	True
HSPG2	1.8543	0.5474	0.9999	6.5554	3.1738	No	HSPG2	4	-	1	22148737	22263750	15301	UcscGene20130723	True
C1QA	-2.987	0.4244	0.9999	329.388	1765.68	No	C1QA	1	+	1	22963118	22966175	1098	UcscGene20130723	False
C1orf213	-1.076	0.9569	0.9999	215.525	240.303	No	C1orf213	2	+	1	23695464	23698330	2867	UcscGene20130723	True
TCEA3	1.4046	0.8055	0.9999	2030.37	1200.55	No	TCEA3	4	-	1	23707555	23751261	1822	UcscGene20130723	False
E2F2	-2.1489	0.4817	0.9999	5.7575	14.4876	No	E2F2	1	-	1	23832920	23857712	5193	UcscGene20130723	True
ID3	1.1333	0.9147	0.9999	592.788	506.326	No	ID3	1	-	1	23884421	23886285	1239	UcscGene20130723	False
MDS2	1.0388	0.9717	0.9999	5.1487	4.9188	No	MDS2	2	+	1	23907985	23967056	2140	UcscGene20130723	False
RPL11	1.417	0.7345	0.9999	4620.01	3067.67	No	RPL11	2	+	1	24018269	24022915	634	UcscGene20130723	False
LYPLA2	-1.0429	0.9732	0.9999	1463.22	1547.45	No	LYPLA2	1	+	1	24117646	24122029	1624	UcscGene20130723	False
IFNLR1	1.1318	0.8951	0.9999	28.2974	24.5825	No	IFNLR1	5	-	1	24480647	24513765	4727	UcscGene20130723	False
STPG1	-1.1273	0.911	0.9999	4.2565	4.9156	No	STPG1	6	-	1	24683489	24741587	4035	UcscGene20130723	True
RHD	1.2853	0.8261	0.9999	11.4426	8.3784	No	RHD	9	+	1	25598981	25656936	3216	UcscGene20130723	True
SEPN1	1.7604	0.5752	0.9999	11.1524	5.7651	No	SEPN1	2	+	1	26126667	26144713	4332	UcscGene20130723	False
MTFR1L	-1.9472	0.5521	0.9999	505.115	1144.19	No	MTFR1L	8	+	1	26146397	26159433	3788	UcscGene20130723	True
PAQR7	-1.3296	0.7982	0.9999	5.7354	8.124	No	PAQR7	2	-	1	26187975	26197744	3023	UcscGene20130723	False
STMN1	2.0696	0.5529	0.9999	3040.17	1172.65	No	STMN1	6	-	1	26210677	26233368	3696	UcscGene20130723	True
SH3BGRL3	1.0485	0.9681	0.9999	11713.7	11029.4	No	SH3BGRL3	1	+	1	26606213	26608013	1115	UcscGene20130723	False
CD52	2.29	0.4876	0.9999	916.881	317.192	No	CD52	2	+	1	26644411	26647014	1177	UcscGene20130723	True
LIN28A	-1.5961	0.6341	0.9999	7.7428	13.2783	No	LIN28A	2	+	1	26737269	26756219	4014	UcscGene20130723	False
BC016143	-1.1489	0.8857	0.9999	585.454	686.53	No	BC016143	1	+	1	27145537	27392034	616	UcscGene20130723	True
NUDC	1.9214	0.5769	0.9999	6725.93	2949.88	No	NUDC	1	+	1	27248213	27273362	1813	UcscGene20130723	True
LOC644961	-1.502	0.6898	0.9999	4.8521	7.8131	No	LOC644961	1	+	1	27650365	27653016	2652	UcscGene20130723	True
FAM76A	-1.1221	0.9164	0.9999	10.081	11.5896	No	FAM76A	6	+	1	28052490	28089423	3596	UcscGene20130723	False
DNAJC8	1.3764	0.8043	0.9999	6650.24	4279.52	No	DNAJC8	2	-	1	28526790	28559542	1886	UcscGene20130723	False
ATPIF1	1.0011	0.9992	0.9999	3099.63	3095.74	No	ATPIF1	3	+	1	28562602	28564616	1925	UcscGene20130723	False
MED18	1.1146	0.9078	0.9999	24.8378	21.9574	No	MED18	3	+	1	28655513	28662478	1890	UcscGene20130723	False
PHACTR4	-2.7878	0.2824	0.9999	72.9905	235.516	No	PHACTR4	5	+	1	28696093	28826881	7296	UcscGene20130723	False
RAB42	-1.2066	0.8415	0.9999	16.8201	20.825	No	RAB42	3	+	1	28918712	28921088	1333	UcscGene20130723	False
EPB41	-1.139	0.8924	0.9999	9.6891	11.2472	No	EPB41	12	+	1	29213603	29446558	6858	UcscGene20130723	True
LAPTM5	1.2151	0.8782	0.9999	2583.94	1983.48	No	LAPTM5	1	-	1	31205315	31230683	2240	UcscGene20130723	True
PEF1	-1.4459	0.7739	0.9999	1252.49	2077.4	No	PEF1	4	-	1	32095463	32110838	2875	UcscGene20130723	True
PTP4A2	1.4063	0.7913	0.9999	1797.92	1123.84	No	PTP4A2	3	-	1	32372022	32403988	3929	UcscGene20130723	False
KPNA6	-1.3313	0.7723	0.9999	25.395	35.3627	No	KPNA6	4	+	1	32573644	32642168	7625	UcscGene20130723	False
MARCKSL1	-1.4207	0.8016	0.9999	149.603	262.52	No	MARCKSL1	2	-	1	32799430	32801840	1562	UcscGene20130723	False
ZBTB8OS	1.6328	0.7109	0.9999	201.115	99.7876	No	ZBTB8OS	3	-	1	33065773	33116185	894	UcscGene20130723	True
RBBP4	1.7992	0.5568	0.9999	13.7507	6.949	No	RBBP4	4	+	1	33116749	33151812	8018	UcscGene20130723	True
AK2	1.2215	0.8728	0.9999	2109.44	1615.62	No	AK2	6	-	1	33473541	33502512	5771	UcscGene20130723	True
PHC2	2.3178	0.5406	0.9999	3005.89	824.862	No	PHC2	6	-	1	33789224	33896615	4819	UcscGene20130723	True
ZMYM1	-1.2136	0.8412	0.9999	16.23	20.2682	No	ZMYM1	7	+	1	35544972	35581455	7825	UcscGene20130723	False
ZMYM4	-2.1044	0.5647	0.9999	3.4123	9.5705	No	ZMYM4	4	+	1	35734568	35887545	7238	UcscGene20130723	True
KIAA0319L	-1.6129	0.6285	0.9999	13.9818	24.3059	No	KIAA0319L	5	-	1	35899091	36023551	7754	UcscGene20130723	True
PSMB2	-1.2571	0.8368	0.9999	1242.06	1642.04	No	PSMB2	4	-	1	36035413	36107445	9903	UcscGene20130723	True
TRAPPC3	-1.0112	0.9933	0.9999	1483.44	1507.64	No	TRAPPC3	7	-	1	36602170	36621654	1753	UcscGene20130723	False
EVA1B	3.0244	0.3785	0.9999	812.718	183.637	No	EVA1B	2	-	1	36787632	36789755	1235	UcscGene20130723	True
MRPS15	-1.2166	0.8828	0.9999	679.704	901.206	No	MRPS15	1	-	1	36921362	36930040	965	UcscGene20130723	False
EPHA10	1.6608	0.6049	0.9999	19.7201	10.9843	No	EPHA10	6	-	1	38179553	38230824	7687	UcscGene20130723	False
MANEAL	-1.9685	0.4903	0.9999	13.1162	28.6594	No	MANEAL	3	+	1	38259774	38267278	3107	UcscGene20130723	False
C1orf122	2.8968	0.3597	0.9999	3568.74	938.271	No	C1orf122	2	+	1	38273473	38275126	1318	UcscGene20130723	True
MTF1	-2.5631	0.389	0.9999	8.3338	26.0263	No	MTF1	2	-	1	38275239	38325292	8023	UcscGene20130723	False
INPP5B	-1.3936	0.7275	0.9999	24.7582	36.1671	No	INPP5B	5	-	1	38326369	38412729	7996	UcscGene20130723	True
NDUFS5	1.4192	0.7393	0.9999	2517.34	1661.44	No	NDUFS5	2	+	1	39491967	39500308	571	UcscGene20130723	False
BMP8A	-1.3531	0.7779	0.9999	6.0339	8.6645	No	BMP8A	1	+	1	39957318	39995541	5626	UcscGene20130723	True
PPIEL	1.0232	0.981	0.9999	15.4461	15.044	No	PPIEL	2	-	1	39987952	40025370	4652	UcscGene20130723	True
PABPC4	-1.8577	0.6529	0.9999	217.976	566.513	No	PABPC4	3	-	1	40026485	40042521	3204	UcscGene20130723	True
BC069694	1.049	0.9601	0.9999	17.4033	16.4782	No	BC069694	1	+	1	40420820	40422587	1768	UcscGene20130723	True
CAP1	2.5003	0.4794	0.9999	5256.08	1468.24	No	CAP1	6	+	1	40506255	40538321	2776	UcscGene20130723	False
SLFNL1-AS1	1.0174	0.9855	0.9999	29.7495	29.1698	No	SLFNL1-AS1	1	+	1	41480262	41509562	4800	UcscGene20130723	True
PPCS	2.0885	0.5577	0.9999	3877.29	1444.04	No	PPCS	2	+	1	42922173	42926086	1489	UcscGene20130723	False
YBX1	-1.2613	0.8253	0.9999	2780.31	3662.13	No	YBX1	1	+	1	43148066	43168020	1546	UcscGene20130723	False
LEPRE1	-1.4503	0.6915	0.9999	45.4674	69.3539	No	LEPRE1	4	-	1	43212006	43232755	5428	UcscGene20130723	False
C1orf50	2.0239	0.614	0.9999	1625.09	522.737	No	C1orf50	1	+	1	43232916	43241413	1015	UcscGene20130723	False
CCDC23	1.0022	0.9987	0.9999	1075.3	1071.99	No	CCDC23	1	-	1	43272723	43283059	798	UcscGene20130723	True
C1orf210	1.2424	0.8294	0.9999	12.2939	9.547	No	C1orf210	2	-	1	43747557	43751288	1513	UcscGene20130723	False
PTPRF	-1.3599	0.7475	0.9999	18.5148	26.3102	No	PTPRF	8	+	1	43996547	44089343	9575	UcscGene20130723	False
ATP6V0B	-1.1752	0.9045	0.9999	774.811	981.883	No	ATP6V0B	3	+	1	44440602	44443972	2478	UcscGene20130723	False
ERI3	3.4962	0.3706	0.9999	3129.06	406.566	No	ERI3	3	-	1	44686742	44820939	1743	UcscGene20130723	False
RPS8	1.2959	0.7992	0.9999	7395.18	5459.89	No	RPS8	1	+	1	45241246	45244412	705	UcscGene20130723	True
UROD	-2.1725	0.5789	0.9999	872.493	3044.18	No	UROD	6	+	1	45477805	45481341	2465	UcscGene20130723	False
PRDX1	1.273	0.8123	0.9999	7555.51	5697.04	No	PRDX1	4	-	1	45976707	45988562	1348	UcscGene20130723	True
NASP	-1.7221	0.5954	0.9999	58.8771	111.383	No	NASP	7	+	1	46049660	46084578	7181	UcscGene20130723	False
RPS15AP10	-1.4717	0.7256	0.9999	5.4299	8.6806	No	RPS15AP10	1	-	1	46111452	46112357	906	UcscGene20130723	True
POMGNT1	-1.1142	0.9078	0.9999	72.1726	81.5997	No	POMGNT1	9	-	1	46654353	46685977	6434	UcscGene20130723	True
UQCRH	-1.1361	0.9194	0.9999	1436.11	1704.61	No	UQCRH	2	+	1	46769380	46782447	674	UcscGene20130723	False
NSUN4	-2.1257	0.4642	0.9999	7.4027	17.9783	No	NSUN4	8	+	1	46805849	46830824	8228	UcscGene20130723	False
ATPAF1	1.5746	0.6957	0.9999	6247.25	3534.7	No	ATPAF1	5	-	1	47098411	47134099	4782	UcscGene20130723	True
CMPK1	1.449	0.7307	0.9999	7017.99	4495.54	No	CMPK1	4	+	1	47799469	47844511	3508	UcscGene20130723	False
AX748181	-1.4694	0.6871	0.9999	70.8983	110.07	No	AX748181	1	-	1	47859450	47861215	1766	UcscGene20130723	False
AK090844	-1.9012	0.6057	0.9999	2.832	6.6538	No	AK090844	1	-	1	52302637	52305398	2762	UcscGene20130723	True
RAB3B	-1.8157	0.5517	0.9999	31.7311	63.4969	No	RAB3B	1	-	1	52373628	52456436	12844	UcscGene20130723	False
BTF3L4	1.1632	0.9052	0.9999	1636.73	1333.75	No	BTF3L4	3	+	1	52521857	52556388	4643	UcscGene20130723	False
ZYG11A	1.1413	0.8924	0.9999	15.1407	13.002	No	ZYG11A	2	+	1	53308183	53360247	4271	UcscGene20130723	False
SCP2	-2.2222	0.522	0.9999	1071.28	3102.18	No	SCP2	9	+	1	53392901	53517289	8139	UcscGene20130723	True
C1orf123	-2.0554	0.5858	0.9999	413.223	1157.73	No	C1orf123	1	-	1	53679772	53686289	1084	UcscGene20130723	True
HSPB11	-1.2878	0.8174	0.9999	722.887	982.049	No	HSPB11	2	-	1	54387234	54411288	2737	UcscGene20130723	False
TCEANC2	2.32	0.4248	0.9999	12.5651	4.6195	No	TCEANC2	2	+	1	54519274	54578192	5565	UcscGene20130723	True
CYB5RL	-1.5504	0.7099	0.9999	3.1484	5.4896	No	CYB5RL	4	-	1	54638027	54665746	3899	UcscGene20130723	False
AX746780	-1.8241	0.5791	0.9999	7.7279	15.9393	No	AX746780	1	-	1	58933599	58934677	1079	UcscGene20130723	True
NFIA	1.3892	0.7605	0.9999	2312.17	1557.87	No	NFIA	6	+	1	61542946	61928460	10119	UcscGene20130723	False
INADL	1.0328	0.9748	0.9999	44.2435	42.6035	No	INADL	8	+	1	62208149	62644347	9982	UcscGene20130723	True
L1TD1	-1.002	0.9983	0.9999	37.1853	37.2697	No	L1TD1	2	+	1	62660474	62678001	3990	UcscGene20130723	False
DOCK7	-1.1639	0.896	0.9999	4.2994	5.1995	No	DOCK7	8	-	1	62920397	63154039	9168	UcscGene20130723	True
DNAJC6	-2.6651	0.44	0.9999	2.2884	8.6729	No	DNAJC6	4	+	1	65720148	65881552	6505	UcscGene20130723	True
WDR78	3.3626	0.3093	0.9999	12.3174	2.5983	No	WDR78	4	-	1	67278572	67390570	4595	UcscGene20130723	False
SLC35D1	-1.4581	0.7361	0.9999	5.4657	8.674	No	SLC35D1	2	-	1	67465015	67520080	7452	UcscGene20130723	False
C1orf173	2.609	0.4259	0.9999	3568.83	1035.02	No	C1orf173	2	-	1	75033795	75139422	7653	UcscGene20130723	True
ACADM	-1.7177	0.6795	0.9999	1185.19	2538.85	No	ACADM	9	+	1	76190043	76229355	3259	UcscGene20130723	False
USP33	1.6326	0.6078	0.9999	19.7519	11.2786	No	USP33	5	-	1	78161674	78225564	4625	UcscGene20130723	False
FAM73A	1.5167	0.6646	0.9999	62.441	38.7538	No	FAM73A	4	+	1	78245309	78345225	9270	UcscGene20130723	False
BC037304	1.1904	0.8525	0.9999	33.0937	27.1486	No	BC037304	1	+	1	84543636	84546350	2715	UcscGene20130723	True
GNG5	-1.015	0.9897	0.9999	2051.4	2090.1	No	GNG5	1	-	1	84964006	84972262	806	UcscGene20130723	True
MCOLN3	-1.3001	0.795	0.9999	7.4414	10.1046	No	MCOLN3	6	-	1	85483765	85514223	6656	UcscGene20130723	False
SYDE2	1.6077	0.6256	0.9999	15.9872	9.2599	No	SYDE2	2	-	1	85623356	85666728	5646	UcscGene20130723	False
SEP15	1.09	0.9505	0.9999	2368.99	2069.75	No	SEP15	2	-	1	87328128	87380107	1840	UcscGene20130723	False
LMO4	1.3734	0.8041	0.9999	1195.01	774.56	No	LMO4	2	+	1	87794151	87814607	5553	UcscGene20130723	False
GBP4	1.7538	0.5607	0.9999	23.6802	12.4302	No	GBP4	1	-	1	89646831	89664633	6145	UcscGene20130723	False
EVI5	-1.3658	0.7511	0.9999	10.2514	14.6915	No	EVI5	3	-	1	92974253	93257961	7673	UcscGene20130723	False
RPL5	1.3452	0.7679	0.9999	12665.9	8968.07	No	RPL5	4	+	1	93297594	93307481	2515	UcscGene20130723	True
CNN3	2.0397	0.5586	0.9999	5475.38	2163.16	No	CNN3	3	-	1	95362507	95392735	2215	UcscGene20130723	False
PTBP2	-1.4305	0.7395	0.9999	10.5487	16.2131	No	PTBP2	11	+	1	97187175	97280605	6852	UcscGene20130723	True
DBT	1.2081	0.8564	0.9999	67.4356	53.923	No	DBT	3	-	1	100652478	100715409	11506	UcscGene20130723	False
RTCA	2.7583	0.4095	0.9999	2524.53	664.622	No	RTCA	3	+	1	100731714	100758325	3126	UcscGene20130723	True
LOC100129138	3.0475	0.3217	0.9999	18.2235	4.6243	No	LOC100129138	1	+	1	104615645	104619693	1209	UcscGene20130723	False
CLCC1	-1.4984	0.7228	0.9999	7.1694	11.834	No	CLCC1	6	-	1	109472130	109506121	5006	UcscGene20130723	True
C1orf194	1.4676	0.7366	0.9999	942.847	585.989	No	C1orf194	3	-	1	109648573	109656479	880	UcscGene20130723	False
SARS	-1.3155	0.8206	0.9999	1850.33	2637.78	No	SARS	2	+	1	109756515	109780804	4884	UcscGene20130723	False
SORT1	3.3227	0.3234	0.9999	8.3271	1.7381	No	SORT1	3	-	1	109852188	109940563	7353	UcscGene20130723	False
FW340027	1.4442	0.7039	0.9999	30.8747	20.2493	No	FW340027	1	-	1	109965121	109966952	1832	UcscGene20130723	True
CYB561D1	1.7147	0.5788	0.9999	13.9799	7.5217	No	CYB561D1	8	+	1	110036658	110043063	5157	UcscGene20130723	False
GSTM3	1.3628	0.7588	0.9999	9355.85	6522.55	No	GSTM3	3	-	1	110276554	110283660	4205	UcscGene20130723	False
SLC16A4	1.3056	0.7879	0.9999	8.2715	6.0745	No	SLC16A4	6	-	1	110905473	110933704	2649	UcscGene20130723	False
LAMTOR5	2.0201	0.5602	0.9999	2742.05	1105.13	No	LAMTOR5	1	-	1	110943877	110950546	848	UcscGene20130723	True
ATP5F1	1.6276	0.6462	0.9999	3182.4	1780.66	No	ATP5F1	2	+	1	111991462	112004525	2211	UcscGene20130723	True
LOC100129269	1.8925	0.5184	0.9999	23.5329	11.2529	No	LOC100129269	2	-	1	112141629	112150940	1620	UcscGene20130723	True
CAPZA1	1.0246	0.9808	0.9999	1047.69	1018.33	No	CAPZA1	1	+	1	113162075	113214241	2740	UcscGene20130723	True
RHOC	-1.4033	0.7738	0.9999	3843.78	5906.75	No	RHOC	4	-	1	113243749	113250025	2705	UcscGene20130723	False
SLC16A1	1.0955	0.9246	0.9999	28.5776	25.7411	No	SLC16A1	3	-	1	113454470	113498975	5813	UcscGene20130723	True
BC023568	-1.9249	0.5024	0.9999	20.8085	44.2394	No	BC023568	1	+	1	113499037	113506690	738	UcscGene20130723	True
BC037540	-1.1211	0.9021	0.9999	38.8499	44.2195	No	BC037540	1	-	1	113554309	113615724	2456	UcscGene20130723	False
BCL2L15	1.1146	0.9185	0.9999	18.0805	15.8869	No	BCL2L15	5	-	1	114419436	114430169	5605	UcscGene20130723	True
BC036361	-1.2754	0.8195	0.9999	6.2784	8.3951	No	BC036361	1	-	1	114466623	114471880	2117	UcscGene20130723	True
BCAS2	-1.6606	0.6873	0.9999	981.368	1940.97	No	BCAS2	1	-	1	115110181	115124265	1301	UcscGene20130723	True
CSDE1	-1.3995	0.7849	0.9999	3598.62	5597.65	No	CSDE1	7	-	1	115259534	115300671	4317	UcscGene20130723	False
MAB21L3	1.3283	0.792	0.9999	11.7557	8.3596	No	MAB21L3	1	+	1	116654376	116677861	3229	UcscGene20130723	False
TRIM45	2.6326	0.3589	0.9999	14.5835	4.6104	No	TRIM45	2	-	1	117653677	117664411	3581	UcscGene20130723	False
GDAP2	-1.331	0.7752	0.9999	6.0083	8.3758	No	GDAP2	2	-	1	118406107	118472302	9664	UcscGene20130723	False
BC063600	1.1262	0.902	0.9999	53.7011	46.8602	No	BC063600	1	+	1	119683048	119694031	1190	UcscGene20130723	True
PHGDH	1.54	0.7467	0.9999	4896.53	2615.6	No	PHGDH	4	+	1	120254419	120286849	4107	UcscGene20130723	False
LOC100288142	1.1201	0.931	0.9999	10.5458	8.9901	No	LOC100288142	16	+	1	144146811	146467744	22182	UcscGene20130723	True
NBPF9	1.2915	0.8238	0.9999	174.831	127.129	No	NBPF9	16	?	1	144146811	148346929	19272	UcscGene20130723	True
AX747132	-2.4754	0.4021	0.9999	23.8482	70.9915	No	AX747132	5	-	1	144832200	145374694	5208	UcscGene20130723	True
SEC22B	-1.5323	0.7404	0.9999	68.9375	124.145	No	SEC22B	1	+	1	145096407	145116997	1880	UcscGene20130723	True
TXNIP	1.3736	0.7884	0.9999	15336.8	10245.4	No	TXNIP	2	+	1	145438462	145442628	3173	UcscGene20130723	True
POLR3GL	1.2704	0.8616	0.9999	818.325	567.66	No	POLR3GL	1	-	1	145456236	145470387	1165	UcscGene20130723	True
AK123675	-1.0767	0.9392	0.9999	7.7027	8.3855	No	AK123675	1	+	1	145500507	145501669	1163	UcscGene20130723	True
GNRHR2	1.7411	0.6022	0.9999	23.4738	12.1101	No	GNRHR2	2	-	1	145509752	145515899	1771	UcscGene20130723	True
ITGA10	-1.3035	0.7819	0.9999	10.0182	13.5639	No	ITGA10	5	+	1	145524990	145543868	6029	UcscGene20130723	True
POLR3C	-1.2197	0.882	0.9999	1590.98	2123.29	No	POLR3C	3	-	1	145592605	145610884	1913	UcscGene20130723	True
HYDIN2	-2.3724	0.3782	0.9999	69.2473	187.562	No	HYDIN2	1	+	1	146310552	146334210	23659	UcscGene20130723	True
GJA8	4.2059	0.297	0.9999	182.467	19.169	No	GJA8	2	+	1	147374946	147381395	1366	UcscGene20130723	False
FLJ39739	1.2814	0.8172	0.9999	9.7455	7.2403	No	FLJ39739	6	-	1	147835127	148176401	4553	UcscGene20130723	True
NBPF15	1.7976	0.634	0.9999	16.8975	7.8129	No	NBPF15	2	+	1	148558188	148596267	4802	UcscGene20130723	False
LOC645166	-2.3631	0.5187	0.9999	29.1826	101.496	No	LOC645166	3	+	1	148928286	148953054	1555	UcscGene20130723	False
LOC388692	1.5992	0.6689	0.9999	275.689	156.013	No	LOC388692	1	+	1	149279476	149291742	12267	UcscGene20130723	True
AX746564_2	-2.1859	0.541	0.9999	2.586	7.5453	No	AX746564	2	+	1	149576161	149641425	2102	UcscGene20130723	True
HIST2H2AA4	1.632	0.7199	0.9999	585.275	279.01	No	HIST2H2AA4	2	?	1	149813785	149823161	1068	UcscGene20130723	False
SV2A	1.6932	0.6181	0.9999	14.5939	7.7999	No	SV2A	3	-	1	149874872	149889434	4937	UcscGene20130723	False
PLEKHO1	-1.1868	0.8908	0.9999	780.794	980.552	No	PLEKHO1	4	+	1	150121767	150131841	3286	UcscGene20130723	False
PRPF3	-2.2024	0.4666	0.9999	3.1266	8.1027	No	PRPF3	6	+	1	150293928	150325704	3205	UcscGene20130723	False
TARS2	1.535	0.6542	0.9999	17.9286	10.9839	No	TARS2	6	+	1	150459840	150480085	2789	UcscGene20130723	True
ENSA	-1.1249	0.9255	0.9999	1872.42	2192.65	No	ENSA	10	-	1	150594599	150602098	4145	UcscGene20130723	False
GOLPH3L	-1.7824	0.6544	0.9999	46.6199	103.681	No	GOLPH3L	2	-	1	150618701	150669672	3171	UcscGene20130723	False
FAM63A	1.3234	0.7712	0.9999	17.131	12.4249	No	FAM63A	6	-	1	150969301	150980854	3834	UcscGene20130723	False
BNIPL	1.9444	0.5008	0.9999	9.9987	4.6341	No	BNIPL	3	+	1	151009029	151020076	2566	UcscGene20130723	False
PSMD4	-1.4648	0.7616	0.9999	2044.13	3412.18	No	PSMD4	1	+	1	151227197	151239954	1331	UcscGene20130723	False
THEM4	1.8167	0.6354	0.9999	787.913	353.159	No	THEM4	2	-	1	151843343	151882361	5403	UcscGene20130723	False
S100A10	-1.7385	0.5789	0.9999	4886.84	9283.78	No	S100A10	1	-	1	151955386	151966714	1055	UcscGene20130723	False
S100A11	-1.0647	0.9513	0.9999	5757.67	6197.68	No	S100A11	1	-	1	152004982	152009511	594	UcscGene20130723	True
AK056431	1.4216	0.7881	0.9999	7.6177	4.6458	No	AK056431	1	+	1	152285935	152339168	4112	UcscGene20130723	True
FLG2	1.3268	0.7765	0.9999	6.0158	4.3318	No	FLG2	1	-	1	152321213	152332482	9122	UcscGene20130723	True
S100A9	4.1882	0.2859	0.9999	1470.96	176.892	No	S100A9	1	+	1	153330330	153333503	577	UcscGene20130723	False
S100A6	-1.3982	0.7436	0.9999	4845.66	7180.43	No	S100A6	1	-	1	153507076	153508717	683	UcscGene20130723	False
S100A4	-1.8318	0.5984	0.9999	2247.85	4779.18	No	S100A4	2	-	1	153516095	153518282	564	UcscGene20130723	True
S100A16	-1.0784	0.9565	0.9999	2009.4	2259.98	No	S100A16	2	-	1	153579367	153585514	1175	UcscGene20130723	False
S100A13	1.901	0.6111	0.9999	2410.29	1013.5	No	S100A13	6	-	1	153591276	153606568	1415	UcscGene20130723	True
SNAPIN	1.4174	0.7652	0.9999	2230.77	1437.55	No	SNAPIN	3	+	1	153631130	153634328	1052	UcscGene20130723	True
JTB	-1.3076	0.8328	0.9999	3571.95	5138.67	No	JTB	1	-	1	153946745	153950451	1574	UcscGene20130723	True
RAB13	-2.8841	0.358	0.9999	1660.3	6235.89	No	RAB13	4	-	1	153954093	153958853	2770	UcscGene20130723	False
RPS27	1.4581	0.7113	0.9999	12251.8	7879.13	No	RPS27	1	+	1	153963239	153964631	351	UcscGene20130723	False
TPM3	1.0183	0.9868	0.9999	8297.52	8116.93	No	TPM3	13	-	1	154127780	154164611	12153	UcscGene20130723	False
C1orf43	-2.2254	0.4975	0.9999	1137.6	3139.56	No	C1orf43	5	-	1	154179183	154193273	2757	UcscGene20130723	True
HAX1	1.6332	0.7042	0.9999	2549.67	1293.01	No	HAX1	4	+	1	154245039	154248355	1354	UcscGene20130723	False
ATP8B2	-1.0391	0.9695	0.9999	17.1766	17.959	No	ATP8B2	3	+	1	154298036	154323780	6580	UcscGene20130723	False
IL6R	1.6473	0.6578	0.9999	28.3659	15.3456	No	IL6R	3	+	1	154377669	154441926	6565	UcscGene20130723	False
KCNN3	1.7671	0.5556	0.9999	20.5423	10.6889	No	KCNN3	5	-	1	154669942	154842754	14065	UcscGene20130723	False
PMVK	-1.0656	0.9559	0.9999	1604.07	1736.3	No	PMVK	1	-	1	154897208	154909484	1299	UcscGene20130723	False
CKS1B	1.2585	0.861	0.9999	1376.11	994.305	No	CKS1B	2	+	1	154947118	154951725	924	UcscGene20130723	True
AK308965	1.3387	0.7606	0.9999	37.088	26.5673	No	AK308965	1	+	1	155105264	155106131	868	UcscGene20130723	True
DPM3	1.4982	0.7691	0.9999	377.862	202.717	No	DPM3	2	-	1	155112367	155112996	547	UcscGene20130723	False
KRTCAP2	2.0529	0.5512	0.9999	624.739	246.638	No	KRTCAP2	2	-	1	155141884	155145804	1711	UcscGene20130723	True
BC041646	-1.363	0.7817	0.9999	10.8437	15.8436	No	BC041646	1	-	1	155596546	155618335	1288	UcscGene20130723	False
GON4L	3.2494	0.2857	0.9999	814.618	194.061	No	GON4L	12	-	1	155719510	155829191	10088	UcscGene20130723	True
CCT3	-2.6219	0.447	0.9999	923.1	3410.33	No	CCT3	5	-	1	156278752	156308206	2382	UcscGene20130723	True
RHBG	1.1042	0.9233	0.9999	11.6877	10.402	No	RHBG	6	+	1	156338980	156355013	2682	UcscGene20130723	False
BC016978	-1.5065	0.7006	0.9999	3.7205	6.0675	No	BC016978	1	-	1	156374049	156377645	3597	UcscGene20130723	True
CRABP2	-1.6415	0.6929	0.9999	1525.03	2960.93	No	CRABP2	2	-	1	156669400	156675608	1164	UcscGene20130723	False
PRCC	2.4009	0.5155	0.9999	1669.45	458.059	No	PRCC	1	+	1	156737274	156770609	2123	UcscGene20130723	False
FCRL2	1.4086	0.7224	0.9999	11.9673	8.0798	No	FCRL2	5	-	1	157715523	157746922	3521	UcscGene20130723	False
DUSP23	1.604	0.7202	0.9999	1484.81	757.92	No	DUSP23	3	+	1	159750759	159752333	773	UcscGene20130723	False
TAGLN2	1.2062	0.8674	0.9999	4056.74	3222.66	No	TAGLN2	4	-	1	159887897	159895332	2248	UcscGene20130723	False
LOC100505633	-2.1757	0.5515	0.9999	184.663	550.18	No	LOC100505633	1	+	1	159931014	159948876	1138	UcscGene20130723	False
PIGM	-1.7016	0.6429	0.9999	13.5617	26.2703	No	PIGM	1	-	1	159997462	160001783	4322	UcscGene20130723	False
ATP1A2	1.1246	0.9236	0.9999	1107.44	949.955	No	ATP1A2	5	+	1	160085520	160113374	5972	UcscGene20130723	False
ATP1A4	-1.1338	0.8979	0.9999	11.755	13.5834	No	ATP1A4	4	+	1	160121352	160156767	5550	UcscGene20130723	False
TSTD1	1.0729	0.9563	0.9999	1186.82	1077.44	No	TSTD1	3	-	1	161007422	161008774	672	UcscGene20130723	True
PFDN2	1.0313	0.9819	0.9999	360.147	343.89	No	PFDN2	1	-	1	161070346	161087866	642	UcscGene20130723	True
ADAMTS4	-1.5636	0.6472	0.9999	5.6959	9.5329	No	ADAMTS4	2	-	1	161159538	161168845	4777	UcscGene20130723	False
FCER1G	-1.6853	0.6588	0.9999	2105.87	4088.22	No	FCER1G	2	+	1	161185087	161189038	594	UcscGene20130723	False
SDHC	-3.6781	0.3049	0.9999	312.586	1839.64	No	SDHC	6	+	1	161284166	161334535	2879	UcscGene20130723	True
C1orf192	2.8772	0.4119	0.9999	1091.85	253.326	No	C1orf192	1	-	1	161334521	161337673	783	UcscGene20130723	True
AF268386	1.6415	0.7091	0.9999	508.225	249.156	No	AF268386	1	+	1	162751901	162756362	4462	UcscGene20130723	False
MGST3	1.9347	0.5612	0.9999	1750.66	773.843	No	MGST3	1	+	1	165600110	165625372	1518	UcscGene20130723	False
ALDH9A1	-2.1325	0.588	0.9999	868.519	2939.8	No	ALDH9A1	4	-	1	165631449	165667900	2783	UcscGene20130723	False
POU2F1	1.6548	0.6057	0.9999	10.8353	6.067	No	POU2F1	8	+	1	167190066	167396582	14829	UcscGene20130723	False
MPC2	-1.5434	0.7094	0.9999	1226.47	2116.27	No	MPC2	4	-	1	167885913	167906307	3153	UcscGene20130723	True
DCAF6	1.5352	0.756	0.9999	1931.61	995.543	No	DCAF6	6	+	1	167905797	168045083	3937	UcscGene20130723	True
DQ576756	-1.1016	0.9203	0.9999	10.8476	12.1206	No	DQ576756	1	+	1	168218462	168220378	1917	UcscGene20130723	True
PRDX6	1.4523	0.7538	0.9999	3587.56	2227.86	No	PRDX6	1	+	1	173446486	173457946	1670	UcscGene20130723	False
GAS5	1.7571	0.5892	0.9999	928.616	476.687	No	GAS5	2	-	1	173833039	173837125	1696	UcscGene20130723	True
RC3H1	1.1241	0.9203	0.9999	5.7131	4.9305	No	RC3H1	4	-	1	173900352	173962210	10999	UcscGene20130723	False
CACYBP	1.2945	0.842	0.9999	2226.26	1556.48	No	CACYBP	3	+	1	174968571	174981163	3887	UcscGene20130723	False
MRPS14	1.2671	0.8502	0.9999	3849.4	2804.97	No	MRPS14	2	-	1	174982094	174992591	2237	UcscGene20130723	False
SOAT1	-1.5458	0.6849	0.9999	10.5951	17.853	No	SOAT1	5	+	1	179262849	179327814	7078	UcscGene20130723	False
XPR1	1.0962	0.9237	0.9999	9.9628	8.9695	No	XPR1	3	+	1	180601146	180859415	8516	UcscGene20130723	False
GLUL	-2.0817	0.5667	0.9999	4628.22	12627	No	GLUL	5	-	1	182350839	182361341	5572	UcscGene20130723	True
TEDDM1	1.5294	0.7409	0.9999	330.698	184.427	No	TEDDM1	1	-	1	182367252	182369751	2500	UcscGene20130723	False
RGSL1	1.4328	0.7037	0.9999	57.4614	38.1505	No	RGSL1	4	+	1	182419256	182529732	4245	UcscGene20130723	False
NPL	2.2135	0.555	0.9999	2220.53	688.461	No	NPL	7	+	1	182758584	182799519	3166	UcscGene20130723	False
AX747662	-1.0987	0.9302	0.9999	5.1352	5.7462	No	AX747662	1	+	1	184727266	184730133	2868	UcscGene20130723	False
C1orf53	-1.4712	0.7824	0.9999	401.267	744.84	No	C1orf53	1	+	1	197871682	197876497	683	UcscGene20130723	False
NEK7	-3.8289	0.3275	0.9999	258.018	2055.32	No	NEK7	2	+	1	198126108	198291548	4132	UcscGene20130723	False
CSRP1	1.1379	0.9129	0.9999	4866.74	4130.9	No	CSRP1	6	-	1	201452658	201476387	5739	UcscGene20130723	False
TIMM17A	1.2654	0.8388	0.9999	3803.41	2832.99	No	TIMM17A	1	+	1	201924619	201939789	1659	UcscGene20130723	False
GPR37L1	1.1614	0.8978	0.9999	14.9958	12.4233	No	GPR37L1	1	+	1	202092029	202098634	2459	UcscGene20130723	False
PTPN7	-1.2397	0.854	0.9999	6.634	8.6927	No	PTPN7	7	-	1	202116141	202130716	4917	UcscGene20130723	False
ADIPOR1	1.9854	0.6237	0.9999	2385.41	791.688	No	ADIPOR1	4	-	1	202909960	202927700	2349	UcscGene20130723	False
TMEM183A	2.2978	0.5408	0.9999	4482.29	1281.43	No	TMEM183A	4	+	1	202976534	202993197	2499	UcscGene20130723	False
LINC00260	-1.3252	0.7774	0.9999	9.3815	13.0086	No	LINC00260	1	+	1	203699705	203700979	1275	UcscGene20130723	True
SNRPE	1.3472	0.8229	0.9999	2332.39	1517.2	No	SNRPE	2	+	1	203830727	203840280	1604	UcscGene20130723	False
SOX13	-1.1778	0.8642	0.9999	11.9778	14.444	No	SOX13	4	+	1	204042246	204096871	6497	UcscGene20130723	False
PIK3C2B	1.1401	0.8937	0.9999	20.5504	17.6671	No	PIK3C2B	4	-	1	204391758	204463852	8478	UcscGene20130723	False
MDM4	1.0041	0.9966	0.9999	111.359	110.83	No	MDM4	10	+	1	204485507	204677661	13608	UcscGene20130723	True
NFASC	1.8051	0.5861	0.9999	8.8338	4.3356	No	NFASC	14	+	1	204797782	204991950	17624	UcscGene20130723	True
NUAK2	-1.5314	0.6745	0.9999	16.3179	26.8485	No	NUAK2	2	-	1	205271191	205290883	4040	UcscGene20130723	False
LEMD1-AS1	1.2013	0.848	0.9999	17.4679	14.1625	No	LEMD1-AS1	1	+	1	205342380	205356568	2781	UcscGene20130723	True
AK095633	-1.3732	0.7419	0.9999	7.4334	10.6895	No	AK095633	1	+	1	205425186	205438152	2756	UcscGene20130723	False
NUCKS1	1.9408	0.5855	0.9999	810.993	342.453	No	NUCKS1	1	-	1	205681947	205719372	6464	UcscGene20130723	False
IL10	-1.5133	0.6997	0.9999	5.4377	8.9336	No	IL10	2	-	1	206940948	206946034	1824	UcscGene20130723	False
CR1	1.1077	0.9173	0.9999	9.4325	8.381	No	CR1	7	+	1	207669473	207815110	11897	UcscGene20130723	False
IRF6	-1.1528	0.9087	0.9999	5.9948	7.2355	No	IRF6	2	-	1	209958968	209979520	4505	UcscGene20130723	False
DIEXF	-2.4486	0.464	0.9999	2.8566	9.2176	No	DIEXF	2	+	1	210001312	210030910	8521	UcscGene20130723	False
NEK2	-1.0124	0.9897	0.9999	13.1143	13.3001	No	NEK2	5	-	1	211831599	211848972	3274	UcscGene20130723	False
INTS7	-1.5419	0.6597	0.9999	5.4429	8.9719	No	INTS7	5	-	1	212113741	212209002	4571	UcscGene20130723	True
NENF	1.0271	0.9815	0.9999	3166.54	3062.94	No	NENF	2	+	1	212606229	212619721	949	UcscGene20130723	False
ANGEL2	1.2112	0.8484	0.9999	6.8635	5.4915	No	ANGEL2	6	-	1	213165524	213189168	5820	UcscGene20130723	False
SMYD2	2.4495	0.5216	0.9999	2992.81	704.486	No	SMYD2	3	+	1	214454565	214510477	1685	UcscGene20130723	False
PTPN14	1.1807	0.8688	0.9999	137.244	113.114	No	PTPN14	4	-	1	214522039	214725024	18575	UcscGene20130723	True
KCNK2	-4.3995	0.2766	0.9999	293.548	2814.52	No	KCNK2	6	+	1	215178885	215410436	3812	UcscGene20130723	False
RRP15	-1.3509	0.7581	0.9999	17.7812	25.1377	No	RRP15	1	+	1	218458629	218511325	7771	UcscGene20130723	False
LYPLAL1	1.5229	0.7528	0.9999	1005.63	546.512	No	LYPLAL1	5	+	1	219347192	219386207	1936	UcscGene20130723	False
BPNT1	-1.3195	0.7769	0.9999	7.1389	9.8263	No	BPNT1	3	-	1	220230824	220263191	2461	UcscGene20130723	True
C1orf140	1.6587	0.606	0.9999	8.2842	4.6198	No	C1orf140	1	-	1	221503270	221509638	4492	UcscGene20130723	False
DEGS1	1.2863	0.8143	0.9999	6.2549	4.6278	No	DEGS1	1	+	1	224370910	224381142	2063	UcscGene20130723	False
CNIH4	1.2703	0.8456	0.9999	245.532	179.424	No	CNIH4	6	+	1	224544513	224567153	4013	UcscGene20130723	False
DNAH14	-1.5395	0.6809	0.9999	13.1695	21.9616	No	DNAH14	5	+	1	225117356	225586996	17068	UcscGene20130723	False
SRP9	1.0777	0.9394	0.9999	8231.35	7550.07	No	SRP9	4	+	1	225965515	225978168	2889	UcscGene20130723	False
SDE2	-1.0076	0.994	0.9999	6.8795	6.9382	No	SDE2	1	-	1	226170403	226187066	4009	UcscGene20130723	False
H3F3A	-1.1186	0.9094	0.9999	6604.33	7517.21	No	H3F3A	2	+	1	226250408	226259703	1853	UcscGene20130723	True
H3F3AP4	2.7654	0.3693	0.9999	13.1355	3.7332	No	H3F3AP4	1	+	1	226251678	226259703	1309	UcscGene20130723	True
ACBD3	-2.2183	0.5687	0.9999	243.354	878.687	No	ACBD3	1	-	1	226332380	226374423	3565	UcscGene20130723	False
CABC1	1.0961	0.937	0.9999	5.1815	4.6152	No	CABC1	1	+	1	227084589	227091365	2831	UcscGene20130723	True
ARF1	1.5201	0.6803	0.9999	12020.7	7366.49	No	ARF1	4	+	1	228270361	228286913	2198	UcscGene20130723	True
MRPL55	1.9789	0.6083	0.9999	2537.95	945.848	No	MRPL55	9	-	1	228294380	228297013	906	UcscGene20130723	False
GUK1	-1.8031	0.5624	0.9999	8820.56	17582.1	No	GUK1	6	+	1	228327785	228336655	1681	UcscGene20130723	False
RNF187	-1.4595	0.748	0.9999	1507.48	2433.19	No	RNF187	1	+	1	228675068	228683889	3133	UcscGene20130723	False
DUSP5P1	1.4297	0.7567	0.9999	5.4111	3.4622	No	DUSP5P1	1	+	1	228780394	228788159	2735	UcscGene20130723	True
EGLN1	1.3936	0.8076	0.9999	1077.62	654.077	No	EGLN1	2	-	1	231499497	231560790	7233	UcscGene20130723	False
DISC2	1.6266	0.6985	0.9999	122.964	64.0691	No	DISC2	1	-	1	231950372	231954263	3892	UcscGene20130723	True
NTPCR	-3.3726	0.3605	0.9999	225.785	1314.65	No	NTPCR	2	+	1	233086370	233114219	902	UcscGene20130723	False
PCNXL2	2.0988	0.4606	0.9999	6.8532	2.8903	No	PCNXL2	7	-	1	233119882	233431459	11026	UcscGene20130723	False
COA6	1.4544	0.7634	0.9999	554.904	337.542	No	COA6	2	+	1	234509214	234519795	856	UcscGene20130723	False
B3GALNT2	-1.47	0.7332	0.9999	3.9629	6.3773	No	B3GALNT2	2	-	1	235610505	235667781	5611	UcscGene20130723	True
LYST	1.1488	0.8906	0.9999	7.1543	6.0867	No	LYST	8	-	1	235824331	236047008	21769	UcscGene20130723	True
MTR	1.9761	0.517	0.9999	12.3504	5.5023	No	MTR	6	+	1	236958581	237067281	10615	UcscGene20130723	False
MAP1LC3C	1.5973	0.6302	0.9999	32.6637	19.0591	No	MAP1LC3C	1	-	1	242158792	242162385	1192	UcscGene20130723	False
AX747535	1.3008	0.8037	0.9999	10.2871	7.5222	No	AX747535	1	+	1	244866475	244869241	2767	UcscGene20130723	True
COX20	-2.084	0.4873	0.9999	1459.64	3497.23	No	COX20	3	+	1	244998639	245008359	2616	UcscGene20130723	True
SCCPDH	1.9531	0.6198	0.9999	2004	744.656	No	SCCPDH	1	+	1	246887378	246931440	2475	UcscGene20130723	False
ZNF669	-1.604	0.6301	0.9999	12.2588	21.1463	No	ZNF669	2	-	1	247263264	247267674	1980	UcscGene20130723	False
ZNF124	1.0207	0.9849	0.9999	8.3165	8.1124	No	ZNF124	5	-	1	247285277	247335318	4463	UcscGene20130723	False
NLRP3	-2.2727	0.5009	0.9999	2.2825	6.6649	No	NLRP3	7	+	1	247579458	247612406	4684	UcscGene20130723	False
TRIM58	-1.4673	0.6965	0.9999	28.0989	43.7398	No	TRIM58	2	+	1	248020501	248060142	6440	UcscGene20130723	True
AX748285	-1.0003	0.9997	0.9999	19.6617	19.6696	No	AX748285	1	+	10	1136095	1138119	2025	UcscGene20130723	True
ADARB2	2.8262	0.349	0.9999	7.1964	2.0219	No	ADARB2	4	-	10	1223253	1779670	8835	UcscGene20130723	True
LINC00700	1.8367	0.5698	0.9999	6.5736	3.1745	No	LINC00700	1	-	10	2047667	2056542	2097	UcscGene20130723	False
AKR1C1	1.6169	0.7285	0.9999	2330.34	1100.71	No	AKR1C1	3	+	10	4934796	5020158	2837	UcscGene20130723	True
NET1	1.2402	0.8638	0.9999	6663.1	4995.9	No	NET1	4	+	10	5454514	5501019	4355	UcscGene20130723	False
AK128534	-1.5899	0.6399	0.9999	3.7122	6.3501	No	AK128534	1	-	10	5558893	5565140	1845	UcscGene20130723	False
GDI2	-1.2443	0.8671	0.9999	1317.31	1790.04	No	GDI2	3	-	10	5807186	5855512	2495	UcscGene20130723	False
ANKRD16	1.5158	0.7067	0.9999	13.4657	8.1166	No	ANKRD16	4	-	10	5903689	5931860	2638	UcscGene20130723	True
LOC399715	-1.3034	0.8113	0.9999	3.9762	5.4954	No	LOC399715	1	+	10	6319650	6377937	3079	UcscGene20130723	False
ATP5C1	-1.4538	0.7715	0.9999	1250.2	2094.15	No	ATP5C1	5	+	10	7830093	7849762	1615	UcscGene20130723	False
DHTKD1	1.0659	0.9542	0.9999	33.4346	30.9269	No	DHTKD1	1	+	10	12110916	12165227	5217	UcscGene20130723	False
CAMK1D	-1.5228	0.7069	0.9999	378.233	633.192	No	CAMK1D	2	+	10	12391583	12871733	2688	UcscGene20130723	True
BEND7	1.237	0.8274	0.9999	15.4726	12.109	No	BEND7	4	-	10	13480484	13544976	9185	UcscGene20130723	False
HSPA14	3.1304	0.3315	0.9999	12.2826	2.8895	No	HSPA14	4	+	10	14880159	14913740	6636	UcscGene20130723	True
OLAH	-1.3935	0.7428	0.9999	16.4979	24.302	No	OLAH	2	+	10	15085895	15115851	1834	UcscGene20130723	True
VIM	-1.4761	0.6997	0.9999	16958.1	26706.4	No	VIM	1	+	10	17270258	17279592	2136	UcscGene20130723	True
PTPLA	1.1844	0.876	0.9999	17.3432	14.1451	No	PTPLA	3	-	10	17631958	17659373	2711	UcscGene20130723	False
TMEM236	1.2039	0.8628	0.9999	11.1751	8.9444	No	TMEM236	4	+	10	17794260	18089854	10979	UcscGene20130723	True
SKIDA1	2.3452	0.4379	0.9999	21.1209	7.5056	No	SKIDA1	2	-	10	21802409	21814611	6596	UcscGene20130723	True
COMMD3	-1.0405	0.9773	0.9999	1627.06	1733.76	No	COMMD3	1	+	10	22605312	22609246	942	UcscGene20130723	True
BC141952	1.1505	0.8943	0.9999	10.5728	8.9489	No	BC141952	1	-	10	24736419	24736989	571	UcscGene20130723	True
ARHGAP21	-2.4705	0.3818	0.9999	4.2843	12.4392	No	ARHGAP21	6	-	10	24872538	25012597	8579	UcscGene20130723	False
ACBD5	-1.2453	0.8599	0.9999	1297.21	1735.05	No	ACBD5	8	-	10	27484143	27531068	4380	UcscGene20130723	False
MTPAP	-2.2325	0.4626	0.9999	100.032	264.404	No	MTPAP	3	-	10	30598730	30663377	8112	UcscGene20130723	True
CREM	-2.2796	0.531	0.9999	603.3	1943.78	No	CREM	33	+	10	35415769	35501886	6014	UcscGene20130723	False
CCNY	1.1164	0.93	0.9999	2430.44	2098.05	No	CCNY	6	+	10	35535953	35860847	4439	UcscGene20130723	False
HSD17B7P2	-1.315	0.8017	0.9999	5.389	7.504	No	HSD17B7P2	5	+	10	38645308	38667433	2083	UcscGene20130723	False
AGAP4	-1.0787	0.9552	0.9999	8.3019	9.2796	No	AGAP4	4	-	10	46321050	46349325	2888	UcscGene20130723	True
BMS1P1	2.4229	0.4043	0.9999	219.101	76.2785	No	BMS1P1	2	-	10	46737613	48952629	8467	UcscGene20130723	False
BMS1P6	1.4777	0.683	0.9999	13.9971	8.9561	No	BMS1P6	4	?	10	47213292	48216058	9768	UcscGene20130723	True
VSTM4	-1.224	0.8317	0.9999	78.621	99.0155	No	VSTM4	2	-	10	50222333	50323559	8043	UcscGene20130723	False
C10orf71	3.1481	0.3688	0.9999	9.769	2.0313	No	C10orf71	2	+	10	50507187	50535537	5286	UcscGene20130723	False
TIMM23	-1.9724	0.6198	0.9999	656.469	1847.19	No	TIMM23	7	?	10	51371395	51734610	4389	UcscGene20130723	True
NCOA4	-1.2046	0.8883	0.9999	1879.2	2452.62	No	NCOA4	7	+	10	51565108	51590734	4082	UcscGene20130723	True
A1CF	-1.5241	0.6767	0.9999	8.8271	14.4335	No	A1CF	7	-	10	52559169	52645435	9567	UcscGene20130723	False
MTRNR2L5	-2.4232	0.3872	0.9999	6.2632	17.6972	No	MTRNR2L5	1	+	10	57358750	57360487	1738	UcscGene20130723	True
CISD1	1.5341	0.757	0.9999	1609.36	827.113	No	CISD1	2	+	10	60028862	60049019	2246	UcscGene20130723	False
LINC00948	1.0341	0.9793	0.9999	63.9357	61.0395	No	LINC00948	2	-	10	61496748	61513203	549	UcscGene20130723	False
C10orf40	-2.2203	0.4527	0.9999	4.5806	11.8608	No	C10orf40	2	-	10	61715188	61720671	4602	UcscGene20130723	False
ANK3	1.4529	0.7512	0.9999	16.7741	10.4472	No	ANK3	12	-	10	61786056	62493284	19620	UcscGene20130723	True
Metazoa_SRP_50	-1.0597	0.9537	0.9999	9.1869	9.8237	No	Metazoa_SRP	1	+	10	61821743	61822047	305	UcscGene20130723	True
HERC4	2.7788	0.3432	0.9999	450.708	131.965	No	HERC4	8	-	10	69681656	69835103	10811	UcscGene20130723	False
SRGN	-1.1222	0.934	0.9999	106.982	128.319	No	SRGN	2	+	10	70847828	70864567	1254	UcscGene20130723	True
PPA1	1.9119	0.5678	0.9999	2912.7	1307.31	No	PPA1	1	-	10	71962586	71993190	1302	UcscGene20130723	False
CDH23	1.3265	0.7765	0.9999	16.0219	11.543	No	CDH23	13	+	10	73156691	73575704	14137	UcscGene20130723	True
C10orf54	-1.2088	0.8876	0.9999	1116.19	1472.05	No	C10orf54	2	-	10	73507314	73533337	4773	UcscGene20130723	True
ANAPC16	1.1844	0.8737	0.9999	2921.18	2387.02	No	ANAPC16	7	+	10	73621147	73995618	4394	UcscGene20130723	True
MRPS16	1.806	0.5853	0.9999	1531.48	751.555	No	MRPS16	3	-	10	75006446	75012451	3284	UcscGene20130723	True
USP54	2.9437	0.332	0.9999	93.0665	24.8567	No	USP54	9	-	10	75257296	75351298	8736	UcscGene20130723	True
SYNPO2L	2.4383	0.4228	0.9999	7.731	2.5999	No	SYNPO2L	2	-	10	75404644	75415832	5040	UcscGene20130723	False
BMS1P4	-2.1446	0.4698	0.9999	9.4452	23.399	No	BMS1P4	3	-	10	75458909	75490272	2421	UcscGene20130723	True
CHCHD1	3.2908	0.384	0.9999	1401.17	225.677	No	CHCHD1	2	+	10	75541808	75543406	1476	UcscGene20130723	False
KIAA0913	1.3814	0.747	0.9999	9.6957	6.6606	No	KIAA0913	1	+	10	75545335	75546950	1616	UcscGene20130723	True
AX747098	-3.8964	0.2659	0.9999	2.586	15.3844	No	AX747098	1	+	10	75547343	75547998	656	UcscGene20130723	True
CAMK2G	1.2908	0.7971	0.9999	7.3932	5.5026	No	CAMK2G	12	-	10	75572259	75634349	5279	UcscGene20130723	False
AP3M1	-1.0794	0.9396	0.9999	18.2632	19.9643	No	AP3M1	4	-	10	75880015	75910826	5673	UcscGene20130723	False
VDAC2	1.5563	0.724	0.9999	2109.32	1167.97	No	VDAC2	5	+	10	76969912	76991207	2108	UcscGene20130723	False
COMTD1	1.5535	0.7426	0.9999	587.177	308.517	No	COMTD1	1	-	10	76993729	76995770	975	UcscGene20130723	False
AX748385	-1.012	0.9917	0.9999	4.8579	4.9314	No	AX748385	1	-	10	79317424	79320001	2578	UcscGene20130723	True
DLG5-AS1	-1.8605	0.5857	0.9999	10.5542	22.7796	No	DLG5-AS1	1	+	10	79686570	79689583	3014	UcscGene20130723	False
RPS24	1.4373	0.7385	0.9999	4579.5	2956.9	No	RPS24	4	+	10	79793518	79816571	2956	UcscGene20130723	False
PPIF	-1.6229	0.7202	0.9999	693.286	1420.78	No	PPIF	2	+	10	81107220	81115089	2200	UcscGene20130723	False
LOC642361	-2.7719	0.4126	0.9999	5.0758	19.7163	No	LOC642361	1	+	10	81585658	81587358	1701	UcscGene20130723	False
TMEM254-AS1	1.304	0.7917	0.9999	11.4402	8.3995	No	TMEM254-AS1	5	-	10	81805989	81838949	4046	UcscGene20130723	True
PLAC9	-1.5934	0.7059	0.9999	186.624	344.781	No	PLAC9	1	+	10	81892258	81904784	673	UcscGene20130723	False
DYDC1	1.0069	0.9943	0.9999	27.6813	27.4637	No	DYDC1	4	-	10	82095861	82116514	3404	UcscGene20130723	True
FAM213A	1.4674	0.7534	0.9999	2867.14	1738.95	No	FAM213A	6	+	10	82167585	82192753	2400	UcscGene20130723	False
GHITM	1.6028	0.7115	0.9999	11198.2	5886.98	No	GHITM	3	+	10	85899185	85913311	2458	UcscGene20130723	False
CCSER2	-1.8683	0.6164	0.9999	310.615	713.999	No	CCSER2	5	+	10	86088410	86278276	8066	UcscGene20130723	True
ADIRF	-1.5584	0.7262	0.9999	1934.61	3525.19	No	ADIRF	1	+	10	88728188	88730666	672	UcscGene20130723	True
AGAP11	1.9489	0.5422	0.9999	28.5598	12.7291	No	AGAP11	3	+	10	88730498	88784487	5670	UcscGene20130723	True
NUTM2A-AS1	2.2277	0.4269	0.9999	533.632	209.752	No	NUTM2A-AS1	6	-	10	88965545	89102315	6639	UcscGene20130723	True
PTEN	-1.2757	0.8543	0.9999	287.265	407.288	No	PTEN	2	+	10	89623195	89728532	5706	UcscGene20130723	True
STAMBPL1	-1.0705	0.9434	0.9999	16.3191	17.64	No	STAMBPL1	5	+	10	90639944	90734910	14266	UcscGene20130723	True
FAS	-1.3044	0.8017	0.9999	7.1637	9.8261	No	FAS	11	+	10	90729553	90775542	6691	UcscGene20130723	True
PANK1	2.1338	0.4305	0.9999	16.5204	6.9334	No	PANK1	4	-	10	91339254	91405329	7265	UcscGene20130723	True
CPEB3	-1.5111	0.7398	0.9999	5.3647	9.28	No	CPEB3	4	-	10	93808397	94050875	6011	UcscGene20130723	True
EXOC6	1.9831	0.5221	0.9999	109.729	48.3637	No	EXOC6	8	+	10	94590935	94819251	6988	UcscGene20130723	False
PLCE1	-1.0507	0.9605	0.9999	12.3069	13.0334	No	PLCE1	4	+	10	95753746	96088148	8789	UcscGene20130723	True
BC043227	-2.8897	0.3123	0.9999	2.8662	10.0973	No	BC043227	1	-	10	96986469	96990901	2194	UcscGene20130723	True
LOC644215	-1.1191	0.903	0.9999	105.531	119.84	No	LOC644215	1	-	10	99178541	99185802	894	UcscGene20130723	False
PGAM1	1.7115	0.6275	0.9999	8097.92	4207.13	No	PGAM1	2	+	10	99186027	99193198	1972	UcscGene20130723	False
AX746617	1.1388	0.8916	0.9999	106.649	91.9251	No	AX746617	1	+	10	99378562	99382516	2157	UcscGene20130723	True
HPS1	-2.4708	0.5001	0.9999	625.002	2355.17	No	HPS1	5	-	10	100175955	100206704	4350	UcscGene20130723	True
CNNM1	-3.1187	0.2761	0.9999	25.1749	96.7573	No	CNNM1	6	+	10	101088856	101154087	6626	UcscGene20130723	False
GOT1	-1.1756	0.9076	0.9999	1290.72	1667.77	No	GOT1	2	-	10	101156627	101190530	2525	UcscGene20130723	False
NDUFB8	-1.1178	0.9243	0.9999	3849.59	4430.95	No	NDUFB8	1	-	10	102283497	102289636	686	UcscGene20130723	True
HIF1AN	-3.0807	0.3803	0.9999	21.3409	100.342	No	HIF1AN	1	+	10	102295641	102313681	6912	UcscGene20130723	False
MRPL43	-1.6446	0.721	0.9999	939.314	2068.85	No	MRPL43	7	-	10	102737579	102747272	3015	UcscGene20130723	True
AX747408	-1.1434	0.8998	0.9999	6.8939	8.0865	No	AX747408	1	-	10	103012578	103023307	2222	UcscGene20130723	False
BTRC	1.262	0.86	0.9999	98.5891	70.8029	No	BTRC	4	+	10	103113790	103317078	6164	UcscGene20130723	False
DPCD	-1.3103	0.8438	0.9999	493.21	744.451	No	DPCD	2	+	10	103330406	103369410	2229	UcscGene20130723	True
GBF1	-1.5092	0.7164	0.9999	5.7604	9.5729	No	GBF1	4	+	10	104005255	104142656	8306	UcscGene20130723	True
AX746750	2.0051	0.5565	0.9999	7.7076	3.1805	No	AX746750	1	+	10	104213597	104216049	2453	UcscGene20130723	True
ARL3	1.3114	0.8395	0.9999	1479.63	997.343	No	ARL3	1	-	10	104433484	104474190	3874	UcscGene20130723	False
C10orf32-AS3MT	1.127	0.9294	0.9999	10.9168	9.1492	No	C10orf32-AS3MT	1	+	10	104613967	104661655	2731	UcscGene20130723	True
AS3MT	-1.5177	0.7352	0.9999	12.2269	21.1786	No	AS3MT	2	+	10	104629210	104661655	2511	UcscGene20130723	True
NT5C2	-2.587	0.4169	0.9999	79.0012	262.423	No	NT5C2	4	-	10	104847774	104953063	4237	UcscGene20130723	False
USMG5	1.6913	0.653	0.9999	2789.49	1438.26	No	USMG5	3	-	10	105148809	105156270	892	UcscGene20130723	True
GSTO1	-1.1791	0.9052	0.9999	1430.53	1847.32	No	GSTO1	3	+	10	106013952	106027222	1310	UcscGene20130723	False
PDCD4	1.3504	0.8007	0.9999	4331.32	2951.32	No	PDCD4	3	+	10	112631553	112659764	3698	UcscGene20130723	True
AL050000	-1.0075	0.994	0.9999	12.3195	12.4244	No	AL050000	1	+	10	114583255	114587484	4230	UcscGene20130723	False
C10orf82	-2.7007	0.3106	0.9999	17.6913	55.6478	No	C10orf82	2	-	10	118423207	118429775	2313	UcscGene20130723	False
EMX2OS	-1.3768	0.7337	0.9999	25.0922	36.0929	No	EMX2OS	2	-	10	119243804	119304579	7599	UcscGene20130723	True
FAM204A	1.6079	0.7184	0.9999	2685.52	1368.21	No	FAM204A	2	-	10	120068572	120101839	2766	UcscGene20130723	False
CACUL1	-1.3627	0.7896	0.9999	626.18	922.882	No	CACUL1	2	-	10	120433634	120514758	7079	UcscGene20130723	False
EIF3A	1.1167	0.9174	0.9999	2969.56	2602.93	No	EIF3A	3	-	10	120794541	120840334	5749	UcscGene20130723	True
PRDX3	2.2374	0.5474	0.9999	8277.22	2554.8	No	PRDX3	2	-	10	120927215	120938345	1591	UcscGene20130723	False
RGS10	-3.8712	0.3207	0.9999	380.976	3000.36	No	RGS10	3	-	10	121259339	121302222	999	UcscGene20130723	False
WDR11-AS1	-2.2998	0.3983	0.9999	9.1275	23.9043	No	WDR11-AS1	1	-	10	122521324	122610691	2500	UcscGene20130723	True
FGFR2	-1.6527	0.6821	0.9999	2257.49	4358.92	No	FGFR2	19	-	10	123237844	123357972	5849	UcscGene20130723	False
FLJ46361	-2.2215	0.4577	0.9999	3.9998	10.4221	No	FLJ46361	1	+	10	124516210	124557161	3743	UcscGene20130723	False
BUB3	-1.9441	0.6344	0.9999	915.677	2666.04	No	BUB3	5	+	10	124913760	124924886	3755	UcscGene20130723	False
BC041007	1.334	0.7746	0.9999	37.6859	26.9372	No	BC041007	1	+	10	126392597	126403329	1631	UcscGene20130723	True
UROS	2.2223	0.5633	0.9999	3276.12	943.793	No	UROS	3	-	10	127477147	127511837	2429	UcscGene20130723	True
MGMT	2.5735	0.4514	0.9999	1466.28	412.655	No	MGMT	1	+	10	131265454	131565783	1265	UcscGene20130723	False
GLRX3	1.0312	0.9819	0.9999	864.812	826.19	No	GLRX3	4	+	10	131934639	131982785	2261	UcscGene20130723	False
AK125699	-2.0537	0.5896	0.9999	3.1465	8.9407	No	AK125699	1	-	10	133781187	133783869	2683	UcscGene20130723	True
BNIP3	-2.9364	0.4167	0.9999	201.663	952.569	No	BNIP3	2	-	10	133781204	133795435	2485	UcscGene20130723	True
FUOM	1.6434	0.7061	0.9999	370.829	183.082	No	FUOM	2	-	10	135168658	135171529	768	UcscGene20130723	False
ECHS1	-1.413	0.7629	0.9999	3259.55	5010.64	No	ECHS1	1	-	10	135175987	135186908	1329	UcscGene20130723	True
DUX4_2	1.8957	0.5695	0.9999	12.0815	5.5021	No	DUX4	1	+	10	135480558	135485241	1380	UcscGene20130723	False
DUX4L3	1.8957	0.5695	0.9999	12.0815	5.5021	No	DUX4L3	2	+	10	135487177	135498458	2760	UcscGene20130723	False
AL137655_2	1.7474	0.5922	0.9999	48.7897	25.2256	No	AL137655	2	-	11	120811	180341	3605	UcscGene20130723	True
IFITM2	-1.0049	0.997	0.9999	5583.37	5620.24	No	IFITM2	1	+	11	308107	309410	730	UcscGene20130723	False
IFITM1	-1.0852	0.9424	0.9999	5822.65	6440.44	No	IFITM1	1	+	11	313991	315272	717	UcscGene20130723	False
IFITM3	-1.3387	0.7774	0.9999	10184.2	14355.3	No	IFITM3	2	-	11	319673	320914	668	UcscGene20130723	True
SIGIRR	-1.1373	0.9267	0.9999	244.151	299.93	No	SIGIRR	4	-	11	405716	417397	2136	UcscGene20130723	False
PHRF1	1.1935	0.8566	0.9999	16.2767	13.2745	No	PHRF1	6	+	11	576483	612222	6050	UcscGene20130723	False
DEAF1	1.7276	0.6745	0.9999	3516.38	1637.9	No	DEAF1	3	-	11	644225	695740	3004	UcscGene20130723	True
TALDO1	-1.3863	0.7919	0.9999	1173.51	1806.47	No	TALDO1	3	+	11	747432	765024	1955	UcscGene20130723	False
PDDC1	1.0391	0.9682	0.9999	119.934	114.772	No	PDDC1	13	-	11	767223	777487	4814	UcscGene20130723	True
RPLP2	1.4753	0.7069	0.9999	5174.86	3273.36	No	RPLP2	1	+	11	809936	812876	493	UcscGene20130723	True
CD151	-1.2918	0.8516	0.9999	438.709	646.963	No	CD151	5	+	11	832952	838835	1549	UcscGene20130723	False
POLR2L	1.6013	0.6479	0.9999	2898.9	1666.09	No	POLR2L	1	-	11	839721	842529	876	UcscGene20130723	False
AK126635	-2.8197	0.3226	0.9999	3.1266	10.6958	No	AK126635	1	-	11	856880	858707	1828	UcscGene20130723	True
AX747537	-2.2838	0.4989	0.9999	3.1532	9.2732	No	AX747537	2	-	11	880867	882176	1310	UcscGene20130723	True
MUC5B	-1.2781	0.8329	0.9999	12.7843	17.3994	No	MUC5B	3	+	11	1151580	1283406	20243	UcscGene20130723	True
CTSD	-1.8455	0.6002	0.9999	854.464	1850.25	No	CTSD	1	-	11	1773982	1785222	2123	UcscGene20130723	True
LSP1	-1.4048	0.7977	0.9999	1379.48	2245.86	No	LSP1	5	+	11	1874200	1913493	3102	UcscGene20130723	True
MRPL23	-1.2584	0.8539	0.9999	695.064	943.916	No	MRPL23	1	+	11	1968502	1977839	742	UcscGene20130723	False
INS-IGF2	1.546	0.6825	0.9999	5198.49	3089.78	No	INS-IGF2	4	-	11	2150342	2182439	5361	UcscGene20130723	True
CD81	-1.2085	0.8765	0.9999	418.796	535.868	No	CD81	1	+	11	2398547	2418649	1497	UcscGene20130723	True
NAP1L4	-2.4756	0.4591	0.9999	1469.04	4813.01	No	NAP1L4	4	-	11	2965660	3013607	3621	UcscGene20130723	True
CARS	-1.0024	0.9986	0.9999	1432.61	1437.95	No	CARS	7	-	11	3022152	3078681	3105	UcscGene20130723	True
LOC650368	-1.6908	0.5937	0.9999	20.352	37.3304	No	LOC650368	3	+	11	3402191	3430378	3343	UcscGene20130723	True
NUP98	3.2225	0.3783	0.9999	7.9159	1.4522	No	NUP98	6	-	11	3696240	3819022	7759	UcscGene20130723	True
TRIM68	1.5936	0.6315	0.9999	10.8607	6.3554	No	TRIM68	3	-	11	4619902	4629489	3817	UcscGene20130723	False
PRKCDBP	1.9771	0.5851	0.9999	2809.82	1132.9	No	PRKCDBP	1	-	11	6340176	6341740	1037	UcscGene20130723	False
APBB1	-1.7323	0.6594	0.9999	971.233	2016.95	No	APBB1	15	-	11	6416355	6440644	4826	UcscGene20130723	False
DNHD1	-3.1995	0.3474	0.9999	3.1696	14.7901	No	DNHD1	12	+	11	6518526	6593254	17752	UcscGene20130723	False
ILK	1.2942	0.8386	0.9999	3878.84	2737.62	No	ILK	5	+	11	6624964	6632099	2000	UcscGene20130723	True
TAF10	1.2042	0.8749	0.9999	2607.45	2059.55	No	TAF10	1	-	11	6632048	6633475	817	UcscGene20130723	True
EIF3F	1.0769	0.9548	0.9999	3753.47	3383.08	No	EIF3F	2	+	11	8008445	8017719	1679	UcscGene20130723	False
RPL27A	1.0783	0.9468	0.9999	10777.6	9821.82	No	RPL27A	1	+	11	8703995	8711419	4879	UcscGene20130723	True
AKIP1	2.5955	0.4147	0.9999	1409.83	423.115	No	AKIP1	8	+	11	8932701	8941626	2280	UcscGene20130723	True
TMEM41B	1.2157	0.8355	0.9999	45.1682	36.1711	No	TMEM41B	3	-	11	9302201	9336315	4140	UcscGene20130723	False
SWAP70	1.6353	0.691	0.9999	1388.74	725.503	No	SWAP70	3	+	11	9685628	9774507	6440	UcscGene20130723	False
SBF2	-1.3009	0.7907	0.9999	109.416	148.367	No	SBF2	5	-	11	9800214	10315754	15130	UcscGene20130723	True
RNF141	1.1523	0.9035	0.9999	1971.14	1648.5	No	RNF141	2	-	11	10533225	10562774	4084	UcscGene20130723	False
LOC100506305	-2.1882	0.4626	0.9999	6.5838	16.7817	No	LOC100506305	1	-	11	13001081	13011095	1559	UcscGene20130723	False
PSMA1	1.6341	0.6828	0.9999	3934.29	2091.06	No	PSMA1	4	-	11	14515188	14665180	2605	UcscGene20130723	True
PDE3B	-1.2072	0.8432	0.9999	116.524	144.467	No	PDE3B	3	+	11	14665269	14893604	10766	UcscGene20130723	False
C11orf58	-1.5185	0.6981	0.9999	2323.05	3835.66	No	C11orf58	1	+	11	16760148	16779901	3980	UcscGene20130723	True
AL833346	-1.5085	0.7012	0.9999	9.2007	15.0488	No	AL833346	1	-	11	16798844	16802232	3389	UcscGene20130723	True
RPS13	1.7056	0.605	0.9999	10620.1	5664.97	No	RPS13	1	-	11	17095939	17099220	529	UcscGene20130723	True
PIK3C2A	1.9443	0.4997	0.9999	19.9622	9.2586	No	PIK3C2A	6	-	11	17099277	17229530	9123	UcscGene20130723	False
NUCB2	-2.629	0.4099	0.9999	257.78	875.318	No	NUCB2	11	+	11	17281887	17371521	4745	UcscGene20130723	True
KCNJ11	-1.6517	0.6607	0.9999	6.3364	11.8103	No	KCNJ11	2	-	11	17406796	17410878	3569	UcscGene20130723	False
ABCC8	1.057	0.9671	0.9999	7.2234	6.658	No	ABCC8	3	-	11	17414432	17498449	5144	UcscGene20130723	False
KCNC1	-1.6203	0.7076	0.9999	3.1271	6.0789	No	KCNC1	3	+	11	17757495	17804602	8650	UcscGene20130723	False
LDHA	-2.8932	0.3558	0.9999	3241.59	12207.3	No	LDHA	6	+	11	18415936	18429765	2553	UcscGene20130723	False
MPPED2	2.3127	0.468	0.9999	14.0249	4.9121	No	MPPED2	3	-	11	30406040	30607930	7385	UcscGene20130723	False
DCDC5	-1.0569	0.9642	0.9999	7.2119	7.7521	No	DCDC5	5	-	11	30851925	31149212	8320	UcscGene20130723	True
EIF3M	1.3097	0.8397	0.9999	2760.26	1867.99	No	EIF3M	2	+	11	32605313	32624037	1338	UcscGene20130723	True
LINC00294	-1.0345	0.9711	0.9999	51.1816	53.1901	No	LINC00294	1	+	11	33097696	33101000	3305	UcscGene20130723	True
CSTF3	2.2748	0.5483	0.9999	540.475	154.27	No	CSTF3	3	-	11	33106130	33183037	3181	UcscGene20130723	True
CSTF3-AS1	-1.5988	0.6565	0.9999	12.064	21.0708	No	CSTF3-AS1	1	+	11	33183203	33213142	2060	UcscGene20130723	False
LMO2	-2.5782	0.4751	0.9999	174.295	681.04	No	LMO2	5	-	11	33880123	33913836	2750	UcscGene20130723	False
SLC1A2	-2.1958	0.4324	0.9999	4.2881	10.7041	No	SLC1A2	5	-	11	35272752	35441610	12497	UcscGene20130723	False
COMMD9	1.2635	0.8509	0.9999	2502.13	1834.34	No	COMMD9	3	-	11	36293842	36310999	3596	UcscGene20130723	False
C11orf74	1.9443	0.5586	0.9999	2956.19	1298.27	No	C11orf74	10	+	11	36616043	36696390	3075	UcscGene20130723	True
HSD17B12	-2.4932	0.5098	0.9999	44.4963	187.515	No	HSD17B12	2	+	11	43702143	43878169	3203	UcscGene20130723	True
CD82	-2.0023	0.4844	0.9999	28.5025	63.7264	No	CD82	2	+	11	44587141	44641315	1691	UcscGene20130723	False
DGKZ	2.9155	0.2939	0.9999	81.0676	23.145	No	DGKZ	10	+	11	46354455	46402104	7391	UcscGene20130723	True
MDK	1.6091	0.7091	0.9999	960.876	502.661	No	MDK	9	+	11	46402334	46405387	2403	UcscGene20130723	False
AMBRA1	1.1158	0.9125	0.9999	6.5618	5.7783	No	AMBRA1	7	-	11	46417962	46615619	5816	UcscGene20130723	True
SPI1	-1.8245	0.6488	0.9999	423.707	998.89	No	SPI1	3	-	11	47376409	47400127	2071	UcscGene20130723	True
PSMC3	-3.6642	0.3292	0.9999	582.588	3847.52	No	PSMC3	1	-	11	47440320	47448024	1580	UcscGene20130723	False
MTCH2	1.8518	0.6428	0.9999	2668.78	1099.23	No	MTCH2	2	-	11	47638858	47664206	2628	UcscGene20130723	False
TIMM10	-1.2843	0.8348	0.9999	857.459	1182.57	No	TIMM10	1	-	11	57295936	57298232	674	UcscGene20130723	False
C11orf31	-1.2424	0.8634	0.9999	2543.91	3406.5	No	C11orf31	1	+	11	57508722	57510883	1294	UcscGene20130723	True
MS4A6A	-2.1673	0.5768	0.9999	1545.09	5206.33	No	MS4A6A	5	-	11	59939080	59952139	2543	UcscGene20130723	False
MS4A4A	2.2691	0.5531	0.9999	1664.75	464.125	No	MS4A4A	3	+	11	60048014	60076445	1795	UcscGene20130723	False
MS4A7	2.8245	0.4101	0.9999	1481.42	365.382	No	MS4A7	5	+	11	60145958	60163426	3397	UcscGene20130723	True
MS4A10	-1.7993	0.5871	0.9999	5.7241	11.6055	No	MS4A10	1	+	11	60552821	60568778	2296	UcscGene20130723	False
TMEM138	1.3113	0.7884	0.9999	5.1511	3.7541	No	TMEM138	3	+	11	61129473	61136975	2427	UcscGene20130723	True
TMEM258	1.601	0.6798	0.9999	1241.09	692.519	No	TMEM258	1	-	11	61556602	61560085	411	UcscGene20130723	True
FADS2	3.614	0.3363	0.9999	1927.65	294.051	No	FADS2	4	+	11	61583728	61634825	4025	UcscGene20130723	True
BEST1	-1.5015	0.7071	0.9999	4.6047	7.5043	No	BEST1	12	+	11	61717356	61731935	4512	UcscGene20130723	True
FTH1	-1.0379	0.971	0.9999	382681	399733	No	FTH1	1	-	11	61731757	61735132	1229	UcscGene20130723	True
AHNAK	-1.172	0.8911	0.9999	880.464	1074.19	No	AHNAK	2	-	11	62201014	62314332	19265	UcscGene20130723	False
EEF1G	1.3673	0.7617	0.9999	31902.5	22078.9	No	EEF1G	2	-	11	62327073	62342401	1791	UcscGene20130723	True
B3GAT3	-1.129	0.9105	0.9999	3.9942	4.6206	No	B3GAT3	4	-	11	62382768	62389647	2054	UcscGene20130723	False
C11orf83	2.3804	0.4993	0.9999	577.4	175.192	No	C11orf83	1	+	11	62439126	62441162	1950	UcscGene20130723	True
UBXN1	-1.3126	0.8387	0.9999	2714.01	4028.27	No	UBXN1	5	-	11	62443972	62446545	2315	UcscGene20130723	False
ZBTB3	-1.4939	0.6769	0.9999	8.5739	13.5811	No	ZBTB3	1	-	11	62518435	62521656	2974	UcscGene20130723	False
POLR2G	-1.3502	0.8139	0.9999	1176.97	1771.45	No	POLR2G	1	+	11	62529011	62534187	837	UcscGene20130723	False
TMEM179B	-2.5991	0.4842	0.9999	253.975	1084.28	No	TMEM179B	1	+	11	62554874	62557872	1043	UcscGene20130723	True
TMEM223	1.0618	0.9655	0.9999	615.164	559.968	No	TMEM223	1	-	11	62557787	62559486	937	UcscGene20130723	True
PLA2G16	1.1756	0.9044	0.9999	4844.81	3818.24	No	PLA2G16	3	-	11	63341944	63381941	1417	UcscGene20130723	False
AK092098	-1.0575	0.9608	0.9999	5.1378	5.5069	No	AK092098	1	+	11	63591750	63595186	3437	UcscGene20130723	True
NAA40	-1.1699	0.8729	0.9999	6.273	7.5182	No	NAA40	4	+	11	63706442	63724446	3597	UcscGene20130723	False
COX8A	1.0508	0.9606	0.9999	2851.32	2691.53	No	COX8A	1	+	11	63742079	63744015	507	UcscGene20130723	False
OTUB1	-1.1588	0.9124	0.9999	1035.03	1282.49	No	OTUB1	4	+	11	63753325	63765892	2726	UcscGene20130723	False
TRPT1	-2.0709	0.5944	0.9999	321.298	970.979	No	TRPT1	6	-	11	63991271	63993726	1062	UcscGene20130723	True
NUDT22	1.7066	0.6843	0.9999	1456.66	683.255	No	NUDT22	6	+	11	63993730	63997488	1501	UcscGene20130723	True
DNAJC4	2.3339	0.5143	0.9999	934.591	286.132	No	DNAJC4	4	+	11	63997753	64001753	2279	UcscGene20130723	True
VEGFB	1.091	0.9462	0.9999	1662.12	1473.63	No	VEGFB	2	+	11	64002056	64006736	1805	UcscGene20130723	False
FKBP2	-1.1563	0.9106	0.9999	490.987	600.331	No	FKBP2	3	+	11	64008413	64011607	935	UcscGene20130723	False
PPP1R14B	-2.4077	0.4462	0.9999	1225.01	3673.18	No	PPP1R14B	1	-	11	64011951	64014413	987	UcscGene20130723	False
TRMT112	1.2575	0.8094	0.9999	3262.27	2512	No	TRMT112	1	-	11	64084165	64085033	581	UcscGene20130723	True
PRDX5	1.1594	0.8824	0.9999	11180	9414.53	No	PRDX5	3	+	11	64085560	64089295	905	UcscGene20130723	False
ARL2	1.7502	0.5919	0.9999	4264.34	2199.18	No	ARL2	3	+	11	64781585	64789657	1832	UcscGene20130723	True
ARL2-SNX15	-1.0505	0.9675	0.9999	924.71	985.541	No	ARL2-SNX15	2	+	11	64781585	64808044	2463	UcscGene20130723	True
FAU	1.3069	0.7974	0.9999	2778.93	2025.05	No	FAU	1	-	11	64888099	64889672	575	UcscGene20130723	True
MRPL49	-1.1116	0.9322	0.9999	3358.26	3864.14	No	MRPL49	3	+	11	64889655	64894841	2162	UcscGene20130723	True
FRMD8	1.1871	0.8767	0.9999	5.7107	4.6355	No	FRMD8	3	+	11	65154041	65180995	3751	UcscGene20130723	False
RNASEH2C	1.3527	0.7785	0.9999	1382.8	962.657	No	RNASEH2C	2	-	11	65485144	65488409	2868	UcscGene20130723	True
CFL1	1.572	0.698	0.9999	6529.18	3695.57	No	CFL1	2	-	11	65622285	65626886	1739	UcscGene20130723	False
FIBP	1.231	0.8671	0.9999	2371.02	1800.48	No	FIBP	4	-	11	65651211	65656010	2529	UcscGene20130723	True
CCDC85B	1.9701	0.5828	0.9999	1005.17	411.227	No	CCDC85B	1	+	11	65657875	65659106	1232	UcscGene20130723	False
DRAP1	1.2888	0.8472	0.9999	827.25	577.143	No	DRAP1	1	+	11	65686728	65689048	1005	UcscGene20130723	False
EIF1AD	-1.1787	0.872	0.9999	4.2929	5.2033	No	EIF1AD	7	-	11	65764016	65769637	2925	UcscGene20130723	True
BANF1	1.4933	0.7554	0.9999	2810.94	1618.32	No	BANF1	2	+	11	65769550	65771617	1152	UcscGene20130723	True
AX746604	-1.9662	0.4917	0.9999	9.9507	21.7257	No	AX746604	1	-	11	65801870	65803659	1790	UcscGene20130723	False
BRMS1	1.0047	0.9973	0.9999	1934.93	1920.85	No	BRMS1	3	-	11	66104804	66112582	1980	UcscGene20130723	False
AX747485	-1.0796	0.944	0.9999	6.5963	7.235	No	AX747485	1	+	11	66135747	66138329	2583	UcscGene20130723	True
MRPL11	-2.6669	0.4735	0.9999	313.207	1401.21	No	MRPL11	3	-	11	66202550	66206310	1686	UcscGene20130723	False
AK057681	-1.7231	0.5707	0.9999	11.1647	20.8126	No	AK057681	1	+	11	67064099	67065527	1429	UcscGene20130723	True
PPP1CA	1.4426	0.7932	0.9999	888.27	493.851	No	PPP1CA	4	-	11	67165652	67188654	1898	UcscGene20130723	True
RPS6KB2	1.4408	0.7939	0.9999	748.291	416.859	No	RPS6KB2	2	+	11	67195935	67202879	1853	UcscGene20130723	False
CABP4	2.2145	0.4102	0.9999	51.066	20.5146	No	CABP4	3	+	11	67219886	67229245	4907	UcscGene20130723	True
AIP	4.3845	0.2904	0.9999	5595.81	492.401	No	AIP	1	+	11	67250505	67258579	1233	UcscGene20130723	True
PITPNM1	-1.703	0.6054	0.9999	7.4327	13.9026	No	PITPNM1	4	-	11	67259239	67272843	5529	UcscGene20130723	False
CDK2AP2	1.59	0.7276	0.9999	2222.31	1137.88	No	CDK2AP2	3	-	11	67273961	67276199	1793	UcscGene20130723	False
GSTP1	-1.2612	0.8094	0.9999	7259.09	9470.42	No	GSTP1	1	+	11	67351066	67354124	958	UcscGene20130723	False
NDUFV1	1.5734	0.7264	0.9999	3361.55	1792.13	No	NDUFV1	6	+	11	67374323	67380012	2055	UcscGene20130723	False
AK091996	1.4621	0.7093	0.9999	8.5677	5.4919	No	AK091996	1	+	11	67653967	67658816	3387	UcscGene20130723	False
ALDH3B1	1.5112	0.6924	0.9999	24.5641	15.074	No	ALDH3B1	5	+	11	67776048	67796743	5997	UcscGene20130723	False
NDUFS8	1.2587	0.8412	0.9999	3760.22	2823.45	No	NDUFS8	3	+	11	67798084	67804114	1251	UcscGene20130723	True
AX747648	1.0042	0.9965	0.9999	36.5933	36.4162	No	AX747648	1	-	11	67826217	67828536	2320	UcscGene20130723	True
CPT1A	-1.3938	0.7278	0.9999	32.3379	47.2496	No	CPT1A	2	-	11	68522088	68609399	5485	UcscGene20130723	True
MRPL21	3.9101	0.3029	0.9999	1845.16	258.38	No	MRPL21	3	-	11	68658746	68671303	1395	UcscGene20130723	False
BC064339	-1.2245	0.8335	0.9999	35.2571	44.4671	No	BC064339	1	-	11	68857484	68858409	892	UcscGene20130723	True
SHANK2-AS3	-1.18	0.8761	0.9999	4.2688	5.2014	No	SHANK2-AS3	1	+	11	70708895	70711220	1683	UcscGene20130723	True
FLJ42102	-1.309	0.7761	0.9999	20.0012	27.1815	No	FLJ42102	1	-	11	71116792	71134400	2162	UcscGene20130723	False
NUMA1	1.6472	0.641	0.9999	142.227	78.2664	No	NUMA1	12	-	11	71713911	71791573	9886	UcscGene20130723	True
LAMTOR1	1.77	0.6157	0.9999	2082.06	1026.82	No	LAMTOR1	1	-	11	71808338	71814433	1179	UcscGene20130723	True
ANAPC15	1.058	0.9626	0.9999	847.961	788.508	No	ANAPC15	3	-	11	71817424	71823822	2126	UcscGene20130723	True
FOLR1	1.8471	0.6541	0.9999	1045	410.357	No	FOLR1	4	+	11	71900602	71907367	1250	UcscGene20130723	False
AL832797	-1.5037	0.6779	0.9999	8.3019	13.2916	No	AL832797	1	+	11	72281704	72284266	2443	UcscGene20130723	False
STARD10	1.757	0.6768	0.9999	2399.66	1039.78	No	STARD10	4	-	11	72465774	72504750	2059	UcscGene20130723	True
P2RY2	-1.0972	0.9357	0.9999	7.4719	8.3844	No	P2RY2	4	+	11	72929343	72953472	8936	UcscGene20130723	False
PLEKHB1	-1.2883	0.8469	0.9999	933.663	1334.88	No	PLEKHB1	7	+	11	73357223	73373864	3477	UcscGene20130723	False
RAB6A	-1.9762	0.6014	0.9999	2171.07	5640.44	No	RAB6A	5	-	11	73386683	73472201	4849	UcscGene20130723	False
UCP2	-1.1406	0.9213	0.9999	2074.28	2507.55	No	UCP2	1	-	11	73685716	73693889	1646	UcscGene20130723	False
BC048427	1.276	0.8238	0.9999	13.1774	9.8093	No	BC048427	1	+	11	74022407	74035750	2157	UcscGene20130723	True
PGM2L1	-1.5982	0.6614	0.9999	102.665	179.951	No	PGM2L1	1	-	11	74041361	74109502	8501	UcscGene20130723	False
SPCS2	-1.3935	0.8089	0.9999	570.459	946.34	No	SPCS2	1	+	11	74660292	74690076	2708	UcscGene20130723	False
RPS3	-1.527	0.6845	0.9999	8724.72	14387.9	No	RPS3	5	+	11	75110535	75133345	4245	UcscGene20130723	True
B3GNT6	-1.6979	0.622	0.9999	52.0017	98.0937	No	B3GNT6	2	+	11	76745435	76753005	2498	UcscGene20130723	False
NDUFC2	-1.6477	0.6499	0.9999	1810.45	3319.31	No	NDUFC2	3	-	11	77779393	77791265	2475	UcscGene20130723	True
C11orf82	-1.0741	0.9432	0.9999	7.7007	8.368	No	C11orf82	4	+	11	82612737	82669319	4645	UcscGene20130723	False
CCDC90B	-2.3048	0.5235	0.9999	511.704	1660.7	No	CCDC90B	4	-	11	82972502	82997414	2361	UcscGene20130723	True
AL832007	-2.1451	0.4705	0.9999	3.7282	9.2446	No	AL832007	1	+	11	86534419	86648861	5342	UcscGene20130723	True
NOX4	-1.5019	0.7017	0.9999	7.1192	11.5631	No	NOX4	13	-	11	89057522	89322779	5269	UcscGene20130723	False
FAT3	2.0461	0.4675	0.9999	36.4166	15.9227	No	FAT3	2	+	11	92085262	92629635	19143	UcscGene20130723	False
SMCO4	-1.8945	0.6476	0.9999	121.57	339.408	No	SMCO4	2	-	11	93211639	93276546	975	UcscGene20130723	False
MED17	1.2574	0.8312	0.9999	12.9173	9.8127	No	MED17	2	+	11	93517405	93546496	5126	UcscGene20130723	False
CWC15	2.063	0.5778	0.9999	1157.43	420.686	No	CWC15	2	-	11	94695787	94706776	2104	UcscGene20130723	False
CEP57	1.0843	0.9517	0.9999	1542.78	1372.15	No	CEP57	6	+	11	95523625	95565857	4409	UcscGene20130723	False
KIAA1377	2.6523	0.4096	0.9999	289.199	83.5686	No	KIAA1377	4	+	11	101785746	101871793	8223	UcscGene20130723	True
BC040646	-1.2081	0.8454	0.9999	11.4007	14.1666	No	BC040646	1	+	11	101978617	101980568	1952	UcscGene20130723	False
CARD16	2.0306	0.5878	0.9999	845.548	312.394	No	CARD16	2	-	11	104912053	104916051	758	UcscGene20130723	True
ELMOD1	1.2452	0.8172	0.9999	14.8327	11.5509	No	ELMOD1	3	+	11	107461817	107537505	3127	UcscGene20130723	True
ACAT1	-2.0193	0.5872	0.9999	1356.57	3598.86	No	ACAT1	3	+	11	107992258	108018891	4391	UcscGene20130723	False
ATM	-1.1403	0.9	0.9999	124.066	144.911	No	ATM	9	+	11	108093559	108239826	15943	UcscGene20130723	True
KDELC2	-1.1893	0.8564	0.9999	20.8602	25.4347	No	KDELC2	2	-	11	108342833	108369159	4648	UcscGene20130723	False
EXPH5	1.065	0.947	0.9999	27.3394	25.4484	No	EXPH5	3	-	11	108376158	108464374	10432	UcscGene20130723	False
FDX1	2.0604	0.5775	0.9999	566.197	206.813	No	FDX1	1	+	11	110300661	110335608	3155	UcscGene20130723	False
C11orf88	1.0753	0.9537	0.9999	680.19	617.54	No	C11orf88	3	+	11	111385510	111407756	3100	UcscGene20130723	False
LOH11CR1I	-1.548	0.6541	0.9999	26.8066	44.3316	No	LOH11CR1I	1	+	11	111597626	111601577	3952	UcscGene20130723	True
PPP2R1B	-1.3416	0.7828	0.9999	6.2987	8.9453	No	PPP2R1B	8	-	11	111597632	111637169	6095	UcscGene20130723	True
C11orf1	1.1998	0.8919	0.9999	781.875	599.641	No	C11orf1	2	+	11	111749948	111754797	1823	UcscGene20130723	True
CRYAB	1.3077	0.8326	0.9999	3758.16	2613.38	No	CRYAB	2	-	11	111779350	111782473	1256	UcscGene20130723	False
HSPB2	-2.2696	0.5366	0.9999	260.019	844.774	No	HSPB2	2	+	11	111783460	111789728	1168	UcscGene20130723	True
TIMM8B	1.2863	0.8407	0.9999	1025.06	732.354	No	TIMM8B	2	-	11	111955539	111957522	1140	UcscGene20130723	True
IL18	1.3377	0.822	0.9999	1647.23	1100.91	No	IL18	3	-	11	112013974	112034840	2014	UcscGene20130723	False
PTS	1.3245	0.836	0.9999	342.615	225.205	No	PTS	2	+	11	112097088	112140678	1573	UcscGene20130723	True
REXO2	-1.2228	0.8793	0.9999	1188.78	1585.41	No	REXO2	2	+	11	114310108	114321000	1160	UcscGene20130723	False
LINC00900	-2.1177	0.4777	0.9999	2.8463	6.9545	No	LINC00900	3	-	11	115626051	115631345	3150	UcscGene20130723	False
PAFAH1B2	1.4996	0.7186	0.9999	235.44	143.086	No	PAFAH1B2	7	+	11	117015000	117048889	6412	UcscGene20130723	False
TAGLN	-1.3095	0.8134	0.9999	1785.25	2494.71	No	TAGLN	5	+	11	117070040	117075508	2810	UcscGene20130723	True
AMICA1	-3.0703	0.401	0.9999	283.19	1455.48	No	AMICA1	8	-	11	118064442	118095809	4159	UcscGene20130723	False
AK289390	-1.6332	0.6129	0.9999	8.5592	15.0389	No	AK289390	1	-	11	118097409	118099840	2432	UcscGene20130723	False
ATP5L	1.16	0.8877	0.9999	4133.39	3465.75	No	ATP5L	2	+	11	118272104	118280562	1391	UcscGene20130723	True
MGC13053	-1.0922	0.9288	0.9999	9.1247	10.1048	No	MGC13053	1	-	11	118303856	118305920	2065	UcscGene20130723	False
RPS25	1.5368	0.6792	0.9999	10604.5	6385.4	No	RPS25	1	-	11	118886422	118889057	492	UcscGene20130723	True
TRAPPC4	1.2251	0.8711	0.9999	2236.26	1705.77	No	TRAPPC4	4	+	11	118889241	118894385	1697	UcscGene20130723	True
TMEM136	2.5645	0.4171	0.9999	13.2207	4.0518	No	TMEM136	7	+	11	120195838	120204388	4462	UcscGene20130723	False
HSPA8	1.1748	0.8842	0.9999	11462.4	9420.78	No	HSPA8	6	-	11	122928200	122933186	2866	UcscGene20130723	False
SIAE	-1.0787	0.9405	0.9999	10.5728	11.5504	No	SIAE	3	-	11	124505685	124546199	5032	UcscGene20130723	True
SPA17	2.0158	0.6091	0.9999	947.959	324.68	No	SPA17	1	+	11	124543740	124564687	937	UcscGene20130723	True
EI24	1.0732	0.9587	0.9999	2302.3	2069.47	No	EI24	6	+	11	125439298	125454575	2436	UcscGene20130723	False
PATE2	-1.9723	0.5532	0.9999	2.8547	6.6447	No	PATE2	2	-	11	125646028	125648714	1637	UcscGene20130723	False
DCPS	-1.1408	0.9231	0.9999	1072.71	1308.3	No	DCPS	1	+	11	126173647	126215644	1479	UcscGene20130723	True
AX746800	1.0912	0.936	0.9999	13.7649	12.3878	No	AX746800	1	+	11	129564513	129568140	3628	UcscGene20130723	False
TMEM45B	1.6181	0.6221	0.9999	8.5523	4.9134	No	TMEM45B	2	+	11	129685741	129729898	2639	UcscGene20130723	False
THYN1	2.6286	0.4847	0.9999	1100.44	241.936	No	THYN1	6	-	11	134118173	134123260	1527	UcscGene20130723	False
GLB1L2	1.0334	0.9758	0.9999	6.0233	5.7887	No	GLB1L2	2	+	11	134201768	134248235	6558	UcscGene20130723	False
BC039168	1.3445	0.7734	0.9999	13.5331	9.5559	No	BC039168	1	-	12	1084463	1099219	2055	UcscGene20130723	True
FKBP4	1.1288	0.9278	0.9999	2642.89	2216.96	No	FKBP4	1	+	12	2904108	2914587	3741	UcscGene20130723	False
[truncated: 3,007 more rows]
